# Supplementary material for: Unveiling the Connection between Microbiota and Depressive Disorder through Machine Learning
Source: Int J Mol Sci. 2023 Nov 17;24(22):16459. doi: 10.3390/ijms242216459 (PMC10671666; doi:10.3390/ijms242216459)
Supplement: Supplementary file 1 [file ijms-24-16459-s001.zip › Supplementary Table S1.xlsx]

## Sheet: HC_test_(rfel)
Supplementary Table S1a. Dataset for testing of the random forest and elastic net models; HC group
gene/bacteria	Asparagine_synthetase_asnA/Faecalibacterium prausnitzii	Estradiol_17-beta-dehydrogenase/Faecalibacterium prausnitzii	Glutamate_synthase_gltB/Faecalibacterium prausnitzii	Glutamate_synthase_gltD/Faecalibacterium prausnitzii	Linoleic_acid_isomerase/Faecalibacterium prausnitzii	Serine_hydroxymethyltransferase/Faecalibacterium prausnitzii	spermidine_synthase/Faecalibacterium prausnitzii	Argininosuccinate_lyase/Faecalibacterium prausnitzii	Glutamine_synthetase/Faecalibacterium prausnitzii	Butyryl-CoA_dehydrogenase/Faecalibacterium prausnitzii	phosphotransacetylase/Faecalibacterium prausnitzii	propionaldehyde_dehydrogenase/Blautia sp.	serotonin_N-acetyltransferase/Faecalibacterium prausnitzii	Argininosuccinate_lyase/Blautia sp.	Butyryl-CoA_dehydrogenase/Anaerobutyricum hallii	Butyryl-CoA_dehydrogenase/Anaerostipes hadrus	phosphotransacetylase/Anaerobutyricum hallii	serotonin_N-acetyltransferase/Anaerobutyricum hallii	spermidine_synthase/Blautia sp.	Asparagine_synthetase_asnA/Blautia sp.	Estradiol_17-beta-dehydrogenase/Anaerobutyricum hallii	Estradiol_17-beta-dehydrogenase/Blautia sp.	Pyruvate_kinase_pykF/Anaerobutyricum hallii	Tryptophan_synthase_alpha/Anaerostipes hadrus	Tryptophan_synthase_beta/Anaerostipes hadrus	serotonin_N-acetyltransferase/Anaerostipes hadrus	4-hydroxyphenylacetate_decarboxylase_hpdB/Blautia sp.	Argininosuccinate_lyase/Anaerostipes hadrus	Estradiol_17-beta-dehydrogenase/Anaerostipes hadrus	Glutamate_synthase_gltD/Anaerobutyricum hallii	Tryptophan_synthase_alpha/Blautia sp.	Tryptophan_synthase_beta/Blautia sp.	Glutamate_synthase_gltD/Blautia sp.	Pyruvate_kinase_pykF/Blautia sp.	methylmalonyl-CoA_decarboxylase/Blautia sp.	propionaldehyde_dehydrogenase/Anaerobutyricum hallii	Glutamate_synthase_gltD/Anaerostipes hadrus	Glutamine_synthetase/Blautia sp.	Serine_hydroxymethyltransferase/Anaerobutyricum hallii	Tryptophan_synthase_beta/Anaerobutyricum hallii	phosphotransacetylase/Blautia sp.	Dihydroxyacetone_phosphatase/Anaerobutyricum hallii	Glutamate_synthase_gltB/Anaerobutyricum hallii	myo-inositol_2-dehydrogenase/Blautia sp.	Dihydroxyacetone_phosphatase/Blautia sp.	phosphotransacetylase/Anaerostipes hadrus	Argininosuccinate_lyase/Anaerobutyricum hallii	Linoleic_acid_isomerase/Blautia sp.	Serine_hydroxymethyltransferase/Anaerostipes hadrus
HC_31	2707	1881	10237	3871	6120	1042	2367	3658	5585	2993	2244	1587	785	639	693	0	251	153	649	279	192	317	206	0	0	0	3602	0	0	318	338	374	614	424	1134	318	0	1876	227	0	306	205	0	222	0	0	163	0	0
HC_32	2594	2111	4433	3800	5418	2533	2494	3793	6746	0	2389	2259	790	2134	1294	940	862	291	1175	301	478	356	685	480	789	286	3931	536	514	766	1011	1630	1818	611	453	576	658	3383	584	560	0	303	2596	0	670	454	483	851	352
HC_33	7016	4419	23328	8126	9801	5283	5884	11541	12566	6734	5880	2418	3240	445	1874	326	1661	416	184	234	585	436	1309	287	179	175	3987	0	213	1120	203	418	393	350	0	1228	1572	6539	924	979	0	486	3968	220	158	146	667	411	0
HC_34	1083	651	3081	905	1492	812	980	0	0	1153	969	476	503	565	697	0	464	228	400	385	230	445	752	0	0	0	917	0	0	0	300	821	606	703	369	394	0	1476	302	241	0	133	1544	0	776	0	241	957	0
HC_35	3039	3001	8428	3589	7462	1547	2306	4139	6428	3938	2118	931	711	1773	1116	554	823	298	1480	838	509	863	693	505	680	275	2897	463	376	684	684	1428	1105	909	959	655	538	3246	445	1061	1337	275	2496	813	543	454	470	1424	406
HC_36	3605	2984	12764	4969	5161	3814	3180	5086	6478	0	3460	3203	1307	2113	405	705	305	222	1311	1473	189	1095	0	769	1264	529	5454	765	578	444	973	2316	1641	1391	1275	209	930	2871	0	0	761	124	0	0	1207	760	0	2217	608
HC_37	2469	2528	12409	3818	5784	2933	2347	3952	6710	3694	2062	2722	849	589	2047	1441	1545	474	1019	0	768	700	1157	1171	1412	734	4397	1155	968	1150	325	308	780	798	0	1434	1023	2482	851	835	1181	354	4112	533	1172	880	884	754	0
HC_38	3393	1247	15780	5392	6422	2085	2603	3467	7300	2801	2157	0	1263	0	1247	298	732	252	0	334	470	225	657	0	0	0	0	0	0	639	355	448	343	0	452	636	0	0	506	0	359	235	2616	0	0	0	0	0	0
HC_39	3784	2940	12333	4371	10383	3894	3405	5736	7747	4571	3180	3522	1905	4576	1925	434	800	840	1341	2078	586	1966	1066	596	815	122	5219	587	398	1151	1714	2142	2350	2305	2920	1073	0	4750	754	1158	1220	0	3554	1765	562	0	0	3108	450
HC_40	3483	2813	10447	5471	7568	2308	3150	5062	8034	4049	2598	2477	1259	1439	1275	590	1442	293	1268	1237	528	1041	815	728	839	435	2635	540	593	875	1171	1295	2117	1407	1234	827	651	4900	417	719	852	243	2329	1085	0	654	424	2180	689
[truncated: 172 more columns]

## Sheet: PwD_test_(rfel)
Supplementary Table S1b. Dataset for testing of the random forest and elastic net models; PwD group
gene/bacteria	spermidine_synthase/Faecalibacterium prausnitzii	Linoleic_acid_isomerase/Faecalibacterium prausnitzii	Butyryl-CoA_dehydrogenase/Anaerobutyricum hallii	Glutamine_synthetase/Faecalibacterium prausnitzii	propionaldehyde_dehydrogenase/Blautia sp.	Butyryl-CoA_dehydrogenase/Faecalibacterium prausnitzii	Argininosuccinate_lyase/Faecalibacterium prausnitzii	Estradiol_17-beta-dehydrogenase/Faecalibacterium prausnitzii	serotonin_N-acetyltransferase/Faecalibacterium prausnitzii	spermidine_synthase/Blautia sp.	4-hydroxyphenylacetate_decarboxylase_hpdB/Blautia sp.	Glutamate_synthase_gltD/Faecalibacterium prausnitzii	phosphotransacetylase/Anaerobutyricum hallii	Tryptophan_synthase_alpha/Blautia sp.	Glutamate_synthase_gltD/Anaerobutyricum hallii	serotonin_N-acetyltransferase/Anaerobutyricum hallii	Estradiol_17-beta-dehydrogenase/Anaerobutyricum hallii	Glutamine_synthetase/Blautia sp.	Tryptophan_synthase_beta/Anaerobutyricum hallii	Asparagine_synthetase_asnA/Blautia sp.	propionaldehyde_dehydrogenase/Anaerobutyricum hallii	Glutamate_synthase_gltD/Blautia sp.	phosphotransacetylase/Faecalibacterium prausnitzii	Estradiol_17-beta-dehydrogenase/Blautia sp.	Pyruvate_kinase_pykF/Anaerobutyricum hallii	myo-inositol_2-dehydrogenase/Blautia sp.	Tryptophan_synthase_alpha/Anaerostipes hadrus	serotonin_N-acetyltransferase/Anaerostipes hadrus	Pyruvate_kinase_pykF/Blautia sp.	Tryptophan_synthase_beta/Anaerostipes hadrus	Glutamate_synthase_gltB/Anaerobutyricum hallii	Serine_hydroxymethyltransferase/Faecalibacterium prausnitzii	Argininosuccinate_lyase/Bacteroides uniformis	phosphotransacetylase/Bacteroides uniformis	Serine_hydroxymethyltransferase/Anaerostipes hadrus	Glutamate_synthase_gltB/Faecalibacterium prausnitzii	Argininosuccinate_lyase/Blautia sp.	Tryptophan_synthase_beta/Blautia sp.	Serine_hydroxymethyltransferase/Anaerobutyricum hallii	Dihydroxyacetone_phosphatase/Blautia sp.	Asparagine_synthetase_asnA/Faecalibacterium prausnitzii	Estradiol_17-beta-dehydrogenase/Anaerostipes hadrus	L-aspartate_oxidase/Bacteroides uniformis	Linoleic_acid_isomerase/Blautia sp.	Argininosuccinate_lyase/Anaerobutyricum hallii	Dihydroxyacetone_phosphatase/Anaerobutyricum hallii	Serine_hydroxymethyltransferase/Bacteroides uniformis	methylmalonyl-CoA_decarboxylase/Bacteroides uniformis	methylmalonyl-CoA_decarboxylase/Blautia sp.
PwD_28	3040	5800	1225	6748	1888	3468	4796	2236	1024	509	1649	4221	747	728	526	215	562	4371	572	248	567	766	2854	721	534	539	462	335	1003	805	1854	3023	506	333	622	11351	1582	599	0	149	3433	400	646	3150	367	222	337	438	0
PwD_29	715	1397	0	6299	817	416	708	342	237	485	0	4954	0	0	0	0	0	0	0	0	0	0	610	0	0	0	0	0	0	0	0	563	1223	0	0	13571	0	0	0	0	609	0	1418	0	0	0	1111	2628	0
PwD_30	4327	6690	1464	7274	3084	4885	5550	2718	952	889	5383	4055	956	1029	738	366	758	2484	834	686	688	1163	2997	684	1298	738	1544	967	1017	1809	2795	3839	446	442	1063	13471	1179	2410	871	1094	3956	1253	1412	1555	767	540	417	619	0
PwD_31	3835	11039	2021	9542	2218	5218	7373	3369	2142	852	3406	6606	1244	1864	1524	442	817	2899	757	3712	1104	1865	4108	1779	999	1245	1736	1340	1682	2722	3701	3174	259	183	1625	19034	1647	2697	741	1696	4530	1689	687	2720	685	440	199	1532	1377
PwD_32	1673	3719	131	4734	1124	2870	2176	1345	483	926	1429	2242	655	202	296	184	166	899	344	332	268	408	1063	254	435	0	171	95	297	244	1066	3344	251	242	0	5700	492	0	189	116	1897	0	0	695	0	0	0	517	1008
PwD_33	1778	4301	587	4694	0	2228	3390	1569	521	1343	0	2600	694	0	415	82	263	0	307	1179	329	0	2010	0	366	0	529	292	0	663	0	2211	1142	0	410	7632	0	0	0	733	1516	374	1720	0	303	169	870	3292	427
PwD_34	3358	7813	2356	5861	2747	3649	3930	2444	1030	405	828	4364	1693	744	1412	612	1174	2040	1269	979	1469	1236	2647	786	1329	641	552	114	1136	350	4791	2495	242	74	369	13196	959	982	1010	449	3157	425	0	0	936	426	0	0	1090
PwD_35	842	3116	629	3706	1579	2145	2421	679	317	1232	1427	1854	465	473	354	195	241	1524	296	754	720	1222	598	561	334	499	290	0	636	254	1287	1408	345	0	226	3655	944	712	386	0	939	0	0	2102	255	140	162	0	640
PwD_36	2226	2086	1888	4529	991	2085	1937	1758	529	354	1090	2322	1237	327	1187	467	779	1097	1217	406	1210	566	776	335	1158	332	2207	1500	400	2887	3860	1445	0	169	2265	7922	883	438	716	335	1201	2017	268	801	733	473	259	0	284
PwD_37	1504	1997	1989	2977	1262	1442	1506	838	272	823	1702	2353	1614	795	1392	632	815	2769	1043	1161	1043	1406	612	1185	1147	782	1635	1058	2035	2165	3949	879	247	164	1477	6362	1866	1932	761	1093	978	1433	455	2306	824	423	202	350	1194
[truncated: 202 more columns]

## Sheet: HC_train_(rfel)
Supplementary Table S1c. Dataset for training of the random forest and elastic net models; HC group
gene/bacteria	Asparagine_synthetase_asnA/Faecalibacterium prausnitzii	Estradiol_17-beta-dehydrogenase/Faecalibacterium prausnitzii	Glutamate_synthase_gltB/Faecalibacterium prausnitzii	Glutamate_synthase_gltD/Faecalibacterium prausnitzii	Linoleic_acid_isomerase/Faecalibacterium prausnitzii	Serine_hydroxymethyltransferase/Faecalibacterium prausnitzii	spermidine_synthase/Faecalibacterium prausnitzii	Argininosuccinate_lyase/Faecalibacterium prausnitzii	Glutamine_synthetase/Faecalibacterium prausnitzii	Butyryl-CoA_dehydrogenase/Faecalibacterium prausnitzii	phosphotransacetylase/Faecalibacterium prausnitzii	propionaldehyde_dehydrogenase/Blautia sp.	serotonin_N-acetyltransferase/Faecalibacterium prausnitzii	Argininosuccinate_lyase/Blautia sp.	Butyryl-CoA_dehydrogenase/Anaerobutyricum hallii	Butyryl-CoA_dehydrogenase/Anaerostipes hadrus	phosphotransacetylase/Anaerobutyricum hallii	serotonin_N-acetyltransferase/Anaerobutyricum hallii	spermidine_synthase/Blautia sp.	Asparagine_synthetase_asnA/Blautia sp.	Estradiol_17-beta-dehydrogenase/Anaerobutyricum hallii	Estradiol_17-beta-dehydrogenase/Blautia sp.	Pyruvate_kinase_pykF/Anaerobutyricum hallii	Tryptophan_synthase_alpha/Anaerostipes hadrus	Tryptophan_synthase_beta/Anaerostipes hadrus	serotonin_N-acetyltransferase/Anaerostipes hadrus	4-hydroxyphenylacetate_decarboxylase_hpdB/Blautia sp.	Argininosuccinate_lyase/Anaerostipes hadrus	Estradiol_17-beta-dehydrogenase/Anaerostipes hadrus	Glutamate_synthase_gltD/Anaerobutyricum hallii	Tryptophan_synthase_alpha/Blautia sp.	Tryptophan_synthase_beta/Blautia sp.	Glutamate_synthase_gltD/Blautia sp.	Pyruvate_kinase_pykF/Blautia sp.	methylmalonyl-CoA_decarboxylase/Blautia sp.	propionaldehyde_dehydrogenase/Anaerobutyricum hallii	Glutamate_synthase_gltD/Anaerostipes hadrus	Glutamine_synthetase/Blautia sp.	Serine_hydroxymethyltransferase/Anaerobutyricum hallii	Tryptophan_synthase_beta/Anaerobutyricum hallii	phosphotransacetylase/Blautia sp.	Dihydroxyacetone_phosphatase/Anaerobutyricum hallii	Glutamate_synthase_gltB/Anaerobutyricum hallii	myo-inositol_2-dehydrogenase/Blautia sp.	Dihydroxyacetone_phosphatase/Blautia sp.	phosphotransacetylase/Anaerostipes hadrus	Argininosuccinate_lyase/Anaerobutyricum hallii	Linoleic_acid_isomerase/Blautia sp.	Serine_hydroxymethyltransferase/Anaerostipes hadrus
HC_1	2426	1940	9470	965	3874	735	4135	4144	6199	2921	2043	1407	194	0	794	507	393	138	630	417	350	330	964	373	549	202	1347	378	232	420	167	0	582	0	409	310	0	1220	283	383	381	0	1610	233	1939	0	263	0	337
HC_2	2546	1366	12992	4475	4336	1769	2744	3392	6507	4076	1786	446	68	932	895	686	597	191	1498	355	366	0	631	296	436	317	938	398	320	408	510	598	0	0	765	427	593	1633	453	420	551	203	1521	336	0	285	378	793	324
HC_3	3015	2082	12184	3838	5046	2517	3032	4447	6501	3530	2870	832	1057	3054	1029	1983	639	199	1680	482	276	442	473	1050	1431	683	1486	1251	895	593	1404	1828	1408	759	552	450	1342	1687	350	400	332	0	1909	369	482	1051	303	940	903
HC_4	2270	1404	6577	2706	3491	251	1662	2974	8261	4099	2047	835	545	0	960	305	773	186	1060	1597	354	636	686	299	431	224	1896	272	293	761	0	690	800	1476	0	579	326	0	438	915	430	173	2049	522	200	389	543	0	378
HC_5	2558	2289	8269	2749	2296	1468	2011	3979	5487	2810	1077	4213	464	2159	882	1341	694	215	1145	2026	330	1706	539	664	2558	639	7964	1043	662	629	1442	2064	2538	2307	2095	526	1035	4108	397	417	0	202	1789	1765	1390	741	351	3621	667
HC_6	2797	2198	9160	3792	6349	3010	2135	4273	6217	3793	2207	3337	789	1784	335	1860	323	76	817	1050	296	1013	306	902	1366	659	5831	1053	779	315	845	1194	1894	1409	1093	174	1154	3038	275	259	877	79	0	1050	179	987	176	2215	862
HC_7	2846	2790	13433	4560	6193	3523	3321	5732	5703	4286	3022	1116	1335	2096	0	518	0	0	763	1216	0	0	0	439	809	272	2670	395	423	0	281	533	457	423	329	0	503	0	0	0	476	0	0	303	167	425	0	0	579
HC_8	1759	1534	8475	2942	3995	929	1425	2651	4684	1702	1614	3043	879	1753	944	0	716	275	1925	1078	293	784	589	258	250	132	5230	254	180	594	690	1093	1623	1276	1171	555	295	3733	391	468	829	242	1860	897	965	165	385	2098	0
HC_9	1749	1359	8268	2616	2504	2207	1788	2816	4123	2400	1588	3802	0	2012	0	4011	0	184	1403	1579	0	1393	0	2303	2821	1518	7455	2157	2036	0	2090	2762	2356	2085	1487	0	2317	3489	0	0	1610	0	0	1510	847	2085	0	2951	1883
HC_10	2193	1828	8946	3337	6551	1604	2499	3400	5158	2895	2426	2103	463	1024	879	774	199	159	0	891	271	624	766	684	953	342	3964	878	688	0	821	1090	1206	1123	1730	0	976	1925	0	0	2192	0	0	881	702	708	0	3487	856
HC_11	3430	3858	10704	4450	10110	4846	5206	6643	12586	6889	3751	1962	947	2636	1397	1589	1074	306	1892	664	780	583	775	808	1537	524	3015	851	541	1022	803	868	1127	1210	944	0	1017	2143	514	890	361	282	2779	649	857	634	431	1578	608
HC_12	3760	3788	12175	5165	7814	3517	2897	6265	6528	4258	1356	3006	994	1073	1719	1366	1223	356	955	639	673	556	1685	1138	1831	767	4036	1469	1075	1303	1160	1794	1121	777	1412	1009	2995	0	760	713	1473	0	3703	620	462	1198	767	0	1200
HC_13	4489	3544	19845	6318	11364	4203	4289	7843	10438	5125	4246	1821	1826	1232	1418	868	1052	387	446	560	498	533	799	576	900	0	2911	716	0	824	594	1559	849	851	512	833	801	3552	569	749	0	296	2700	436	355	598	530	1948	598
HC_14	3209	2215	12392	4158	3992	2757	2615	2987	5183	2674	2309	4977	644	1975	1889	1333	1446	466	2849	3348	610	909	1135	600	1074	358	7376	625	474	1163	758	907	1215	1178	977	1171	755	2544	1017	787	619	530	3906	626	1049	634	797	1871	506
HC_15	2154	2796	10872	3401	6963	2571	3853	4569	8080	2833	2856	3149	1383	2071	1548	446	1396	476	1444	754	786	616	910	544	706	320	4264	509	418	929	1815	2968	1070	971	0	863	564	3287	616	656	627	366	2739	635	228	0	3688	1058	0
HC_16	3661	2760	10665	3594	7301	2040	3170	5269	7968	3853	3458	1396	1406	855	1181	328	853	328	586	450	0	411	791	369	415	196	2997	362	212	749	450	403	524	1549	439	620	0	1072	544	743	2567	179	2457	354	625	0	490	2794	244
HC_17	3255	2048	10895	3809	5191	2123	3060	4783	4229	3155	2488	1011	839	3666	1271	871	996	298	1992	2556	614	2243	1112	665	1053	432	0	755	530	855	1546	2390	1508	1557	1550	675	903	3245	702	666	935	266	2552	764	1356	445	553	0	0
HC_18	1298	811	5025	1828	2101	1870	953	2036	2820	1703	1237	286	0	975	1175	604	726	0	0	4535	375	0	572	574	850	548	0	601	439	581	0	0	0	0	0	603	728	0	542	541	4231	216	2142	0	316	478	0	0	486
HC_19	2422	2127	9966	3707	5283	2026	2171	3269	5096	2577	1937	3709	1069	1406	1069	569	1635	175	464	2855	338	1037	449	510	883	554	6850	535	535	552	940	1424	1530	1616	1270	581	666	2663	322	494	700	172	1544	1198	805	560	369	2742	554
HC_20	3430	2286	6602	3582	6048	3326	3839	4875	7986	3842	2484	3058	1726	3001	1100	330	736	389	1151	837	617	768	502	361	428	160	5260	465	311	711	641	901	1630	1006	833	0	395	2332	0	871	1921	285	2486	733	0	300	0	1552	414
HC_21	2082	1346	6641	2640	4582	1313	2379	2924	5445	1782	1113	2317	847	3100	1153	1266	1034	168	1367	0	292	1201	436	678	778	489	3277	653	622	358	540	853	1000	992	639	445	780	2042	361	399	170	168	1557	0	534	760	305	1210	789
HC_22	2580	745	5956	2746	2745	570	2028	1006	4022	1561	0	972	188	2144	1500	2304	1041	291	761	0	448	417	746	1137	1219	750	1189	1131	1034	717	0	0	0	512	560	698	1423	1091	609	629	318	414	2502	396	136	1024	596	684	1001
HC_23	4595	2161	8801	5169	3719	2494	3490	4245	8109	2245	0	1306	525	1308	1751	1386	1163	329	671	0	559	544	1028	760	1055	452	1290	782	628	977	0	0	0	553	403	1028	844	1595	803	904	239	350	3317	505	102	657	802	996	733
HC_24	2563	2570	12604	4154	6083	3035	2310	3053	6674	3544	1778	1821	1377	390	427	253	636	97	383	268	532	227	1292	338	0	270	0	470	303	646	256	335	706	0	427	575	409	0	0	420	0	263	0	0	0	0	0	0	0
HC_25	6231	6671	15579	6357	13061	4143	4479	9737	14947	8153	5027	0	1729	1208	0	2207	0	0	1016	1044	0	0	0	1014	1425	722	0	1086	971	0	0	0	0	0	0	0	1347	0	0	0	0	0	0	0	0	970	0	0	921
HC_27	2620	1253	8574	2889	3749	535	1165	3180	3774	2546	1045	3054	925	2271	849	442	649	175	1402	1059	396	1030	440	0	218	144	2643	0	0	620	1009	1343	1520	1191	1186	753	0	4312	408	435	881	274	1696	990	440	0	431	2933	0
HC_28	4154	3261	15280	4888	8328	3350	3516	5817	7790	4173	3194	3529	1543	2382	1522	492	1167	376	2311	2729	419	1050	853	728	692	759	6741	578	405	1239	1198	1477	1231	1629	1003	855	743	2318	687	831	985	373	3057	1169	0	453	719	1769	446
HC_30	2510	1833	9408	3201	4921	2334	2638	3907	4786	2726	2153	598	198	2132	1074	1013	902	341	1138	406	672	361	656	785	1138	781	1119	598	729	800	440	668	0	800	560	553	956	1960	516	667	165	273	2972	460	0	596	659	1342	635
[truncated: 172 more columns]

## Sheet: PwD_train_(rfel)
Supplementary Table S1d. Dataset for training of the random forest and elastic net models; PwD group
gene/bacteria	spermidine_synthase/Faecalibacterium prausnitzii	Linoleic_acid_isomerase/Faecalibacterium prausnitzii	Butyryl-CoA_dehydrogenase/Anaerobutyricum hallii	Glutamine_synthetase/Faecalibacterium prausnitzii	propionaldehyde_dehydrogenase/Blautia sp.	Butyryl-CoA_dehydrogenase/Faecalibacterium prausnitzii	Argininosuccinate_lyase/Faecalibacterium prausnitzii	Estradiol_17-beta-dehydrogenase/Faecalibacterium prausnitzii	serotonin_N-acetyltransferase/Faecalibacterium prausnitzii	spermidine_synthase/Blautia sp.	4-hydroxyphenylacetate_decarboxylase_hpdB/Blautia sp.	Glutamate_synthase_gltD/Faecalibacterium prausnitzii	phosphotransacetylase/Anaerobutyricum hallii	Tryptophan_synthase_alpha/Blautia sp.	Glutamate_synthase_gltD/Anaerobutyricum hallii	serotonin_N-acetyltransferase/Anaerobutyricum hallii	Estradiol_17-beta-dehydrogenase/Anaerobutyricum hallii	Glutamine_synthetase/Blautia sp.	Tryptophan_synthase_beta/Anaerobutyricum hallii	Asparagine_synthetase_asnA/Blautia sp.	propionaldehyde_dehydrogenase/Anaerobutyricum hallii	Glutamate_synthase_gltD/Blautia sp.	phosphotransacetylase/Faecalibacterium prausnitzii	Estradiol_17-beta-dehydrogenase/Blautia sp.	Pyruvate_kinase_pykF/Anaerobutyricum hallii	myo-inositol_2-dehydrogenase/Blautia sp.	Tryptophan_synthase_alpha/Anaerostipes hadrus	serotonin_N-acetyltransferase/Anaerostipes hadrus	Pyruvate_kinase_pykF/Blautia sp.	Tryptophan_synthase_beta/Anaerostipes hadrus	Glutamate_synthase_gltB/Anaerobutyricum hallii	Serine_hydroxymethyltransferase/Faecalibacterium prausnitzii	Argininosuccinate_lyase/Bacteroides uniformis	phosphotransacetylase/Bacteroides uniformis	Serine_hydroxymethyltransferase/Anaerostipes hadrus	Glutamate_synthase_gltB/Faecalibacterium prausnitzii	Argininosuccinate_lyase/Blautia sp.	Tryptophan_synthase_beta/Blautia sp.	Serine_hydroxymethyltransferase/Anaerobutyricum hallii	Dihydroxyacetone_phosphatase/Blautia sp.	Asparagine_synthetase_asnA/Faecalibacterium prausnitzii	Estradiol_17-beta-dehydrogenase/Anaerostipes hadrus	L-aspartate_oxidase/Bacteroides uniformis	Linoleic_acid_isomerase/Blautia sp.	Argininosuccinate_lyase/Anaerobutyricum hallii	Dihydroxyacetone_phosphatase/Anaerobutyricum hallii	Serine_hydroxymethyltransferase/Bacteroides uniformis	methylmalonyl-CoA_decarboxylase/Bacteroides uniformis	methylmalonyl-CoA_decarboxylase/Blautia sp.
PwD_2	1001	1976	830	4958	4211	1614	1245	821	630	575	5647	2994	1082	838	815	301	221	5105	936	819	0	1305	987	822	648	644	302	126	0	0	2272	1579	0	0	0	6048	1760	1028	689	488	484	0	0	1722	686	442	0	0	1987
PwD_3	2791	5002	541	4989	1749	4507	4601	1877	504	1531	2305	2246	411	393	423	0	238	1678	467	455	312	677	2405	637	828	295	1498	267	652	2435	1483	2028	0	243	466	8658	1120	644	315	1613	1907	484	776	2123	0	0	348	400	481
PwD_4	987	1474	1891	0	2140	1342	1817	929	222	3318	3964	1491	1424	1720	1083	429	661	3413	889	1445	1148	1807	635	1244	966	1160	388	234	3581	425	3578	1301	987	712	328	3785	3821	2681	860	1063	1365	239	1204	2690	851	368	783	2211	3728
PwD_5	1004	1466	1032	2889	2108	1047	1474	1080	320	916	1977	1106	776	632	757	274	347	2369	600	779	421	1028	941	599	532	593	559	357	926	667	1699	1121	4616	3798	525	4562	1174	907	379	1108	0	480	5818	2470	0	284	3750	10045	860
PwD_6	482	3699	712	1237	2683	1783	790	1261	529	906	908	2271	1512	1395	714	249	546	1232	590	645	1115	987	0	595	907	358	338	277	1150	565	2070	610	449	269	369	2987	1043	1570	352	229	1220	329	432	1141	423	276	253	0	0
PwD_7	2388	5168	2570	7282	4851	3525	4170	2200	1343	3368	6605	4804	2067	635	1667	725	791	1429	1452	290	1573	510	2150	418	1625	308	476	325	1535	393	4963	1731	658	526	368	12263	1313	2837	1261	1146	3189	226	815	944	1087	545	533	688	930
PwD_8	791	2816	785	2901	1739	1525	2007	1013	479	696	2068	1459	0	651	192	502	344	1701	263	717	0	865	1416	747	174	571	0	0	875	0	0	1282	280	193	0	4834	1778	1676	0	371	0	0	541	1461	0	0	0	0	890
PwD_9	629	1256	436	1834	0	1185	1429	575	376	912	0	1275	177	621	0	0	0	0	0	0	1355	0	759	0	0	0	313	181	0	271	863	861	2395	1718	288	3100	0	1035	1151	0	891	265	2708	0	0	0	2014	5035	0
PwD_10	571	1175	0	1344	1060	0	1228	393	340	568	1654	0	0	576	0	0	0	1515	0	630	0	800	0	564	0	477	260	147	740	306	0	0	774	454	258	0	0	0	0	611	1187	253	840	1678	0	0	588	874	0
PwD_11	1414	4047	346	2506	696	1513	1597	715	254	437	0	1130	155	121	351	92	0	709	0	0	191	0	697	0	0	117	0	0	590	0	0	0	266	258	0	4648	0	192	230	0	956	0	431	0	252	0	219	384	0
PwD_12	701	1448	323	2308	478	1661	1584	1104	377	0	814	543	160	0	275	66	276	1353	0	0	0	0	0	0	0	202	247	157	0	371	889	1091	438	228	266	0	0	244	192	111	1370	226	925	0	0	0	380	1182	0
PwD_13	496	783	720	1483	634	515	753	442	58	339	788	0	913	218	453	130	269	0	265	273	273	570	556	212	371	216	609	425	295	1007	1223	731	0	500	628	0	445	0	302	0	0	606	959	722	253	155	0	1129	335
PwD_14	2732	10904	2800	2116	288	3432	3879	1683	1081	4756	763	3331	2222	839	1763	794	788	1968	1278	3864	2936	372	2233	260	1504	153	827	727	328	1145	5290	6956	313	246	530	9029	426	1427	931	224	2495	661	737	2104	1411	485	215	373	1316
PwD_15	297	514	779	1372	0	458	854	448	116	0	1723	910	544	539	523	157	297	1288	330	612	410	784	638	516	481	323	861	524	582	1106	1613	570	839	616	840	0	806	779	275	424	0	690	960	1247	282	122	675	774	450
PwD_16	1327	4206	692	2809	2338	1719	1813	1278	491	0	3986	2176	642	362	794	145	257	2707	353	698	311	1932	0	692	416	652	599	377	1100	687	1058	1025	882	550	564	0	1395	709	261	2490	1311	467	1651	1461	294	0	808	1124	1815
PwD_17	122	481	3692	0	3931	0	0	103	107	359	5376	0	2703	1579	2428	869	1280	1708	1814	924	1845	1298	0	787	1899	925	0	0	3507	0	6579	0	644	388	0	0	1407	2614	1591	634	0	0	758	1674	1767	763	508	1732	2438
PwD_18	1330	2327	1985	4558	4328	3020	1177	1634	709	1021	2592	1890	1127	972	1021	387	551	3096	754	801	1292	1045	855	822	953	710	1009	556	3271	1179	2748	608	486	245	916	4381	1130	1304	0	251	1204	708	527	1619	574	412	365	525	1697
PwD_19	2387	4744	2541	6645	2725	2713	3734	1651	595	1913	4267	3535	1762	1655	1999	727	987	1651	1106	2205	1470	986	2110	599	1339	623	196	167	1097	219	5223	2256	285	402	245	10697	918	2463	1173	472	2176	159	257	0	1120	635	0	218	726
PwD_20	4324	9524	1909	7501	1734	4518	7500	3023	1308	2559	2568	6201	1178	769	1011	388	724	1974	752	583	937	1282	2984	1044	925	1004	345	323	2266	497	3235	3580	737	0	428	17586	2175	1154	0	869	4541	228	0	1811	673	272	601	1015	972
PwD_21	339	0	2004	0	2197	0	516	284	0	216	1830	0	1213	83	946	465	682	515	852	0	1051	0	0	0	1002	0	693	247	390	836	3535	0	245	167	571	0	0	0	749	0	608	427	0	0	820	528	217	0	0
PwD_22	760	1059	1008	2033	506	1212	2023	0	102	1252	1118	1233	568	0	405	135	389	1418	323	353	502	735	669	420	486	296	602	214	432	605	1367	0	0	129	361	3612	0	0	434	794	0	480	146	0	282	147	0	0	481
PwD_23	1114	1874	329	1322	316	1059	0	500	0	421	693	870	0	218	0	114	199	0	269	264	258	459	902	150	0	0	0	158	0	410	0	0	169	0	348	3205	500	0	0	83	1720	274	334	470	0	124	0	0	340
PwD_24	445	737	572	1198	1364	890	1037	0	365	403	1633	766	419	654	275	120	159	705	462	275	232	510	1164	254	282	149	1645	558	195	2779	1176	893	0	98	837	3250	767	762	254	0	380	967	0	1176	218	85	276	463	0
PwD_25	469	721	1983	1023	2513	517	843	724	249	3380	2682	863	1694	631	1238	512	675	1455	447	770	1106	1645	523	2124	1122	929	519	300	1313	644	3722	513	0	0	368	0	3905	925	1025	644	0	315	0	1507	732	286	0	248	888
PwD_26	1079	1789	2951	2788	3411	1431	0	0	0	2047	6534	1917	2153	1588	2281	977	961	3258	1328	2414	3560	2269	668	1713	1920	1763	0	0	2155	0	6413	0	4454	3937	0	4337	2085	2740	1175	1788	0	0	5712	3528	1389	682	3593	4373	1848
PwD_27	1970	4691	1652	5128	1879	2519	3436	1596	758	1396	3540	2562	1039	445	982	342	574	2391	751	978	893	726	2076	436	996	533	1308	811	611	1877	0	1747	542	537	1126	7672	1733	1105	967	0	2478	1054	735	900	717	253	529	305	1660
[truncated: 202 more columns]

## Sheet: PwD_real_train_(yolo)
Supplementary Table S1e. Sequenced dataset for training of the YOLO model; PwD group
gene/bacteria	spermidine_synthase/Faecalibacterium prausnitzii	Linoleic_acid_isomerase/Faecalibacterium prausnitzii	Butyryl-CoA_dehydrogenase/Anaerobutyricum hallii	Glutamine_synthetase/Faecalibacterium prausnitzii	propionaldehyde_dehydrogenase/Blautia sp.	Butyryl-CoA_dehydrogenase/Faecalibacterium prausnitzii	Argininosuccinate_lyase/Faecalibacterium prausnitzii	Estradiol_17-beta-dehydrogenase/Faecalibacterium prausnitzii	serotonin_N-acetyltransferase/Faecalibacterium prausnitzii	spermidine_synthase/Blautia sp.	4-hydroxyphenylacetate_decarboxylase_hpdB/Blautia sp.	Glutamate_synthase_gltD/Faecalibacterium prausnitzii	phosphotransacetylase/Anaerobutyricum hallii	Tryptophan_synthase_alpha/Blautia sp.	Glutamate_synthase_gltD/Anaerobutyricum hallii	serotonin_N-acetyltransferase/Anaerobutyricum hallii	Estradiol_17-beta-dehydrogenase/Anaerobutyricum hallii	Glutamine_synthetase/Blautia sp.	Tryptophan_synthase_beta/Anaerobutyricum hallii	Asparagine_synthetase_asnA/Blautia sp.	propionaldehyde_dehydrogenase/Anaerobutyricum hallii	Glutamate_synthase_gltD/Blautia sp.	phosphotransacetylase/Faecalibacterium prausnitzii	Estradiol_17-beta-dehydrogenase/Blautia sp.	Pyruvate_kinase_pykF/Anaerobutyricum hallii	myo-inositol_2-dehydrogenase/Blautia sp.	Tryptophan_synthase_alpha/Anaerostipes hadrus	serotonin_N-acetyltransferase/Anaerostipes hadrus	Pyruvate_kinase_pykF/Blautia sp.	Tryptophan_synthase_beta/Anaerostipes hadrus	Glutamate_synthase_gltB/Anaerobutyricum hallii	Serine_hydroxymethyltransferase/Faecalibacterium prausnitzii	Argininosuccinate_lyase/Bacteroides uniformis	phosphotransacetylase/Bacteroides uniformis	Serine_hydroxymethyltransferase/Anaerostipes hadrus	Glutamate_synthase_gltB/Faecalibacterium prausnitzii	Argininosuccinate_lyase/Blautia sp.	Tryptophan_synthase_beta/Blautia sp.	Serine_hydroxymethyltransferase/Anaerobutyricum hallii	Dihydroxyacetone_phosphatase/Blautia sp.	Asparagine_synthetase_asnA/Faecalibacterium prausnitzii	Estradiol_17-beta-dehydrogenase/Anaerostipes hadrus	L-aspartate_oxidase/Bacteroides uniformis	Linoleic_acid_isomerase/Blautia sp.	Argininosuccinate_lyase/Anaerobutyricum hallii	Dihydroxyacetone_phosphatase/Anaerobutyricum hallii	Serine_hydroxymethyltransferase/Bacteroides uniformis	methylmalonyl-CoA_decarboxylase/Bacteroides uniformis	methylmalonyl-CoA_decarboxylase/Blautia sp.
PwD_4	987	1474	1891	0	2140	1342	1817	929	222	3318	3964	1491	1424	1720	1083	429	661	3413	889	1445	1148	1807	635	1244	966	1160	388	234	3581	425	3578	1301	987	712	328	3785	3821	2681	860	1063	1365	239	1204	2690	851	368	783	2211	3728
PwD_5	1004	1466	1032	2889	2108	1047	1474	1080	320	916	1977	1106	776	632	757	274	347	2369	600	779	421	1028	941	599	532	593	559	357	926	667	1699	1121	4616	3798	525	4562	1174	907	379	1108	0	480	5818	2470	0	284	3750	10045	860
PwD_6	482	3699	712	1237	2683	1783	790	1261	529	906	908	2271	1512	1395	714	249	546	1232	590	645	1115	987	0	595	907	358	338	277	1150	565	2070	610	449	269	369	2987	1043	1570	352	229	1220	329	432	1141	423	276	253	0	0
PwD_7	2388	5168	2570	7282	4851	3525	4170	2200	1343	3368	6605	4804	2067	635	1667	725	791	1429	1452	290	1573	510	2150	418	1625	308	476	325	1535	393	4963	1731	658	526	368	12263	1313	2837	1261	1146	3189	226	815	944	1087	545	533	688	930
PwD_8	791	2816	785	2901	1739	1525	2007	1013	479	696	2068	1459	0	651	192	502	344	1701	263	717	0	865	1416	747	174	571	0	0	875	0	0	1282	280	193	0	4834	1778	1676	0	371	0	0	541	1461	0	0	0	0	890
PwD_9	629	1256	436	1834	0	1185	1429	575	376	912	0	1275	177	621	0	0	0	0	0	0	1355	0	759	0	0	0	313	181	0	271	863	861	2395	1718	288	3100	0	1035	1151	0	891	265	2708	0	0	0	2014	5035	0
PwD_10	571	1175	0	1344	1060	0	1228	393	340	568	1654	0	0	576	0	0	0	1515	0	630	0	800	0	564	0	477	260	147	740	306	0	0	774	454	258	0	0	0	0	611	1187	253	840	1678	0	0	588	874	0
PwD_11	1414	4047	346	2506	696	1513	1597	715	254	437	0	1130	155	121	351	92	0	709	0	0	191	0	697	0	0	117	0	0	590	0	0	0	266	258	0	4648	0	192	230	0	956	0	431	0	252	0	219	384	0
PwD_12	701	1448	323	2308	478	1661	1584	1104	377	0	814	543	160	0	275	66	276	1353	0	0	0	0	0	0	0	202	247	157	0	371	889	1091	438	228	266	0	0	244	192	111	1370	226	925	0	0	0	380	1182	0
PwD_13	496	783	720	1483	634	515	753	442	58	339	788	0	913	218	453	130	269	0	265	273	273	570	556	212	371	216	609	425	295	1007	1223	731	0	500	628	0	445	0	302	0	0	606	959	722	253	155	0	1129	335
PwD_14	2732	10904	2800	2116	288	3432	3879	1683	1081	4756	763	3331	2222	839	1763	794	788	1968	1278	3864	2936	372	2233	260	1504	153	827	727	328	1145	5290	6956	313	246	530	9029	426	1427	931	224	2495	661	737	2104	1411	485	215	373	1316
PwD_15	297	514	779	1372	0	458	854	448	116	0	1723	910	544	539	523	157	297	1288	330	612	410	784	638	516	481	323	861	524	582	1106	1613	570	839	616	840	0	806	779	275	424	0	690	960	1247	282	122	675	774	450
PwD_16	1327	4206	692	2809	2338	1719	1813	1278	491	0	3986	2176	642	362	794	145	257	2707	353	698	311	1932	0	692	416	652	599	377	1100	687	1058	1025	882	550	564	0	1395	709	261	2490	1311	467	1651	1461	294	0	808	1124	1815
PwD_17	122	481	3692	0	3931	0	0	103	107	359	5376	0	2703	1579	2428	869	1280	1708	1814	924	1845	1298	0	787	1899	925	0	0	3507	0	6579	0	644	388	0	0	1407	2614	1591	634	0	0	758	1674	1767	763	508	1732	2438
PwD_18	1330	2327	1985	4558	4328	3020	1177	1634	709	1021	2592	1890	1127	972	1021	387	551	3096	754	801	1292	1045	855	822	953	710	1009	556	3271	1179	2748	608	486	245	916	4381	1130	1304	0	251	1204	708	527	1619	574	412	365	525	1697
PwD_19	2387	4744	2541	6645	2725	2713	3734	1651	595	1913	4267	3535	1762	1655	1999	727	987	1651	1106	2205	1470	986	2110	599	1339	623	196	167	1097	219	5223	2256	285	402	245	10697	918	2463	1173	472	2176	159	257	0	1120	635	0	218	726
PwD_20	4324	9524	1909	7501	1734	4518	7500	3023	1308	2559	2568	6201	1178	769	1011	388	724	1974	752	583	937	1282	2984	1044	925	1004	345	323	2266	497	3235	3580	737	0	428	17586	2175	1154	0	869	4541	228	0	1811	673	272	601	1015	972
PwD_21	339	0	2004	0	2197	0	516	284	0	216	1830	0	1213	83	946	465	682	515	852	0	1051	0	0	0	1002	0	693	247	390	836	3535	0	245	167	571	0	0	0	749	0	608	427	0	0	820	528	217	0	0
PwD_22	760	1059	1008	2033	506	1212	2023	0	102	1252	1118	1233	568	0	405	135	389	1418	323	353	502	735	669	420	486	296	602	214	432	605	1367	0	0	129	361	3612	0	0	434	794	0	480	146	0	282	147	0	0	481
PwD_23	1114	1874	329	1322	316	1059	0	500	0	421	693	870	0	218	0	114	199	0	269	264	258	459	902	150	0	0	0	158	0	410	0	0	169	0	348	3205	500	0	0	83	1720	274	334	470	0	124	0	0	340
PwD_24	445	737	572	1198	1364	890	1037	0	365	403	1633	766	419	654	275	120	159	705	462	275	232	510	1164	254	282	149	1645	558	195	2779	1176	893	0	98	837	3250	767	762	254	0	380	967	0	1176	218	85	276	463	0
PwD_25	469	721	1983	1023	2513	517	843	724	249	3380	2682	863	1694	631	1238	512	675	1455	447	770	1106	1645	523	2124	1122	929	519	300	1313	644	3722	513	0	0	368	0	3905	925	1025	644	0	315	0	1507	732	286	0	248	888
PwD_26	1079	1789	2951	2788	3411	1431	0	0	0	2047	6534	1917	2153	1588	2281	977	961	3258	1328	2414	3560	2269	668	1713	1920	1763	0	0	2155	0	6413	0	4454	3937	0	4337	2085	2740	1175	1788	0	0	5712	3528	1389	682	3593	4373	1848
PwD_27	1970	4691	1652	5128	1879	2519	3436	1596	758	1396	3540	2562	1039	445	982	342	574	2391	751	978	893	726	2076	436	996	533	1308	811	611	1877	0	1747	542	537	1126	7672	1733	1105	967	0	2478	1054	735	900	717	253	529	305	1660
PwD_28	3040	5800	1225	6748	1888	3468	4796	2236	1024	509	1649	4221	747	728	526	215	562	4371	572	248	567	766	2854	721	534	539	462	335	1003	805	1854	3023	506	333	622	11351	1582	599	0	149	3433	400	646	3150	367	222	337	438	0
PwD_29	715	1397	0	6299	817	416	708	342	237	485	0	4954	0	0	0	0	0	0	0	0	0	0	610	0	0	0	0	0	0	0	0	563	1223	0	0	13571	0	0	0	0	609	0	1418	0	0	0	1111	2628	0
PwD_30	4327	6690	1464	7274	3084	4885	5550	2718	952	889	5383	4055	956	1029	738	366	758	2484	834	686	688	1163	2997	684	1298	738	1544	967	1017	1809	2795	3839	446	442	1063	13471	1179	2410	871	1094	3956	1253	1412	1555	767	540	417	619	0
PwD_31	3835	11039	2021	9542	2218	5218	7373	3369	2142	852	3406	6606	1244	1864	1524	442	817	2899	757	3712	1104	1865	4108	1779	999	1245	1736	1340	1682	2722	3701	3174	259	183	1625	19034	1647	2697	741	1696	4530	1689	687	2720	685	440	199	1532	1377
PwD_32	1673	3719	131	4734	1124	2870	2176	1345	483	926	1429	2242	655	202	296	184	166	899	344	332	268	408	1063	254	435	0	171	95	297	244	1066	3344	251	242	0	5700	492	0	189	116	1897	0	0	695	0	0	0	517	1008
PwD_33	1778	4301	587	4694	0	2228	3390	1569	521	1343	0	2600	694	0	415	82	263	0	307	1179	329	0	2010	0	366	0	529	292	0	663	0	2211	1142	0	410	7632	0	0	0	733	1516	374	1720	0	303	169	870	3292	427
PwD_34	3358	7813	2356	5861	2747	3649	3930	2444	1030	405	828	4364	1693	744	1412	612	1174	2040	1269	979	1469	1236	2647	786	1329	641	552	114	1136	350	4791	2495	242	74	369	13196	959	982	1010	449	3157	425	0	0	936	426	0	0	1090
PwD_35	842	3116	629	3706	1579	2145	2421	679	317	1232	1427	1854	465	473	354	195	241	1524	296	754	720	1222	598	561	334	499	290	0	636	254	1287	1408	345	0	226	3655	944	712	386	0	939	0	0	2102	255	140	162	0	640
[truncated: 202 more columns]

## Sheet: HC_real_train_(yolo)
Supplementary Table S1f. Sequenced dataset for training of the YOLO model; HC group
gene/bacteria	Asparagine_synthetase_asnA/Faecalibacterium prausnitzii	Estradiol_17-beta-dehydrogenase/Faecalibacterium prausnitzii	Glutamate_synthase_gltB/Faecalibacterium prausnitzii	Glutamate_synthase_gltD/Faecalibacterium prausnitzii	Linoleic_acid_isomerase/Faecalibacterium prausnitzii	Serine_hydroxymethyltransferase/Faecalibacterium prausnitzii	spermidine_synthase/Faecalibacterium prausnitzii	Argininosuccinate_lyase/Faecalibacterium prausnitzii	Glutamine_synthetase/Faecalibacterium prausnitzii	Butyryl-CoA_dehydrogenase/Faecalibacterium prausnitzii	phosphotransacetylase/Faecalibacterium prausnitzii	propionaldehyde_dehydrogenase/Blautia sp.	serotonin_N-acetyltransferase/Faecalibacterium prausnitzii	Argininosuccinate_lyase/Blautia sp.	Butyryl-CoA_dehydrogenase/Anaerobutyricum hallii	Butyryl-CoA_dehydrogenase/Anaerostipes hadrus	phosphotransacetylase/Anaerobutyricum hallii	serotonin_N-acetyltransferase/Anaerobutyricum hallii	spermidine_synthase/Blautia sp.	Asparagine_synthetase_asnA/Blautia sp.	Estradiol_17-beta-dehydrogenase/Anaerobutyricum hallii	Estradiol_17-beta-dehydrogenase/Blautia sp.	Pyruvate_kinase_pykF/Anaerobutyricum hallii	Tryptophan_synthase_alpha/Anaerostipes hadrus	Tryptophan_synthase_beta/Anaerostipes hadrus	serotonin_N-acetyltransferase/Anaerostipes hadrus	4-hydroxyphenylacetate_decarboxylase_hpdB/Blautia sp.	Argininosuccinate_lyase/Anaerostipes hadrus	Estradiol_17-beta-dehydrogenase/Anaerostipes hadrus	Glutamate_synthase_gltD/Anaerobutyricum hallii	Tryptophan_synthase_alpha/Blautia sp.	Tryptophan_synthase_beta/Blautia sp.	Glutamate_synthase_gltD/Blautia sp.	Pyruvate_kinase_pykF/Blautia sp.	methylmalonyl-CoA_decarboxylase/Blautia sp.	propionaldehyde_dehydrogenase/Anaerobutyricum hallii	Glutamate_synthase_gltD/Anaerostipes hadrus	Glutamine_synthetase/Blautia sp.	Serine_hydroxymethyltransferase/Anaerobutyricum hallii	Tryptophan_synthase_beta/Anaerobutyricum hallii	phosphotransacetylase/Blautia sp.	Dihydroxyacetone_phosphatase/Anaerobutyricum hallii	Glutamate_synthase_gltB/Anaerobutyricum hallii	myo-inositol_2-dehydrogenase/Blautia sp.	Dihydroxyacetone_phosphatase/Blautia sp.	phosphotransacetylase/Anaerostipes hadrus	Argininosuccinate_lyase/Anaerobutyricum hallii	Linoleic_acid_isomerase/Blautia sp.	Serine_hydroxymethyltransferase/Anaerostipes hadrus
HC_3	3015	2082	12184	3838	5046	2517	3032	4447	6501	3530	2870	832	1057	3054	1029	1983	639	199	1680	482	276	442	473	1050	1431	683	1486	1251	895	593	1404	1828	1408	759	552	450	1342	1687	350	400	332	0	1909	369	482	1051	303	940	903
HC_4	2270	1404	6577	2706	3491	251	1662	2974	8261	4099	2047	835	545	0	960	305	773	186	1060	1597	354	636	686	299	431	224	1896	272	293	761	0	690	800	1476	0	579	326	0	438	915	430	173	2049	522	200	389	543	0	378
HC_5	2558	2289	8269	2749	2296	1468	2011	3979	5487	2810	1077	4213	464	2159	882	1341	694	215	1145	2026	330	1706	539	664	2558	639	7964	1043	662	629	1442	2064	2538	2307	2095	526	1035	4108	397	417	0	202	1789	1765	1390	741	351	3621	667
HC_6	2797	2198	9160	3792	6349	3010	2135	4273	6217	3793	2207	3337	789	1784	335	1860	323	76	817	1050	296	1013	306	902	1366	659	5831	1053	779	315	845	1194	1894	1409	1093	174	1154	3038	275	259	877	79	0	1050	179	987	176	2215	862
HC_7	2846	2790	13433	4560	6193	3523	3321	5732	5703	4286	3022	1116	1335	2096	0	518	0	0	763	1216	0	0	0	439	809	272	2670	395	423	0	281	533	457	423	329	0	503	0	0	0	476	0	0	303	167	425	0	0	579
HC_8	1759	1534	8475	2942	3995	929	1425	2651	4684	1702	1614	3043	879	1753	944	0	716	275	1925	1078	293	784	589	258	250	132	5230	254	180	594	690	1093	1623	1276	1171	555	295	3733	391	468	829	242	1860	897	965	165	385	2098	0
HC_9	1749	1359	8268	2616	2504	2207	1788	2816	4123	2400	1588	3802	0	2012	0	4011	0	184	1403	1579	0	1393	0	2303	2821	1518	7455	2157	2036	0	2090	2762	2356	2085	1487	0	2317	3489	0	0	1610	0	0	1510	847	2085	0	2951	1883
HC_10	2193	1828	8946	3337	6551	1604	2499	3400	5158	2895	2426	2103	463	1024	879	774	199	159	0	891	271	624	766	684	953	342	3964	878	688	0	821	1090	1206	1123	1730	0	976	1925	0	0	2192	0	0	881	702	708	0	3487	856
HC_11	3430	3858	10704	4450	10110	4846	5206	6643	12586	6889	3751	1962	947	2636	1397	1589	1074	306	1892	664	780	583	775	808	1537	524	3015	851	541	1022	803	868	1127	1210	944	0	1017	2143	514	890	361	282	2779	649	857	634	431	1578	608
HC_12	3760	3788	12175	5165	7814	3517	2897	6265	6528	4258	1356	3006	994	1073	1719	1366	1223	356	955	639	673	556	1685	1138	1831	767	4036	1469	1075	1303	1160	1794	1121	777	1412	1009	2995	0	760	713	1473	0	3703	620	462	1198	767	0	1200
HC_13	4489	3544	19845	6318	11364	4203	4289	7843	10438	5125	4246	1821	1826	1232	1418	868	1052	387	446	560	498	533	799	576	900	0	2911	716	0	824	594	1559	849	851	512	833	801	3552	569	749	0	296	2700	436	355	598	530	1948	598
HC_14	3209	2215	12392	4158	3992	2757	2615	2987	5183	2674	2309	4977	644	1975	1889	1333	1446	466	2849	3348	610	909	1135	600	1074	358	7376	625	474	1163	758	907	1215	1178	977	1171	755	2544	1017	787	619	530	3906	626	1049	634	797	1871	506
HC_15	2154	2796	10872	3401	6963	2571	3853	4569	8080	2833	2856	3149	1383	2071	1548	446	1396	476	1444	754	786	616	910	544	706	320	4264	509	418	929	1815	2968	1070	971	0	863	564	3287	616	656	627	366	2739	635	228	0	3688	1058	0
HC_16	3661	2760	10665	3594	7301	2040	3170	5269	7968	3853	3458	1396	1406	855	1181	328	853	328	586	450	0	411	791	369	415	196	2997	362	212	749	450	403	524	1549	439	620	0	1072	544	743	2567	179	2457	354	625	0	490	2794	244
HC_17	3255	2048	10895	3809	5191	2123	3060	4783	4229	3155	2488	1011	839	3666	1271	871	996	298	1992	2556	614	2243	1112	665	1053	432	0	755	530	855	1546	2390	1508	1557	1550	675	903	3245	702	666	935	266	2552	764	1356	445	553	0	0
HC_18	1298	811	5025	1828	2101	1870	953	2036	2820	1703	1237	286	0	975	1175	604	726	0	0	4535	375	0	572	574	850	548	0	601	439	581	0	0	0	0	0	603	728	0	542	541	4231	216	2142	0	316	478	0	0	486
HC_19	2422	2127	9966	3707	5283	2026	2171	3269	5096	2577	1937	3709	1069	1406	1069	569	1635	175	464	2855	338	1037	449	510	883	554	6850	535	535	552	940	1424	1530	1616	1270	581	666	2663	322	494	700	172	1544	1198	805	560	369	2742	554
HC_20	3430	2286	6602	3582	6048	3326	3839	4875	7986	3842	2484	3058	1726	3001	1100	330	736	389	1151	837	617	768	502	361	428	160	5260	465	311	711	641	901	1630	1006	833	0	395	2332	0	871	1921	285	2486	733	0	300	0	1552	414
HC_21	2082	1346	6641	2640	4582	1313	2379	2924	5445	1782	1113	2317	847	3100	1153	1266	1034	168	1367	0	292	1201	436	678	778	489	3277	653	622	358	540	853	1000	992	639	445	780	2042	361	399	170	168	1557	0	534	760	305	1210	789
HC_22	2580	745	5956	2746	2745	570	2028	1006	4022	1561	0	972	188	2144	1500	2304	1041	291	761	0	448	417	746	1137	1219	750	1189	1131	1034	717	0	0	0	512	560	698	1423	1091	609	629	318	414	2502	396	136	1024	596	684	1001
HC_23	4595	2161	8801	5169	3719	2494	3490	4245	8109	2245	0	1306	525	1308	1751	1386	1163	329	671	0	559	544	1028	760	1055	452	1290	782	628	977	0	0	0	553	403	1028	844	1595	803	904	239	350	3317	505	102	657	802	996	733
HC_24	2563	2570	12604	4154	6083	3035	2310	3053	6674	3544	1778	1821	1377	390	427	253	636	97	383	268	532	227	1292	338	0	270	0	470	303	646	256	335	706	0	427	575	409	0	0	420	0	263	0	0	0	0	0	0	0
HC_25	6231	6671	15579	6357	13061	4143	4479	9737	14947	8153	5027	0	1729	1208	0	2207	0	0	1016	1044	0	0	0	1014	1425	722	0	1086	971	0	0	0	0	0	0	0	1347	0	0	0	0	0	0	0	0	970	0	0	921
HC_27	2620	1253	8574	2889	3749	535	1165	3180	3774	2546	1045	3054	925	2271	849	442	649	175	1402	1059	396	1030	440	0	218	144	2643	0	0	620	1009	1343	1520	1191	1186	753	0	4312	408	435	881	274	1696	990	440	0	431	2933	0
HC_28	4154	3261	15280	4888	8328	3350	3516	5817	7790	4173	3194	3529	1543	2382	1522	492	1167	376	2311	2729	419	1050	853	728	692	759	6741	578	405	1239	1198	1477	1231	1629	1003	855	743	2318	687	831	985	373	3057	1169	0	453	719	1769	446
HC_30	2510	1833	9408	3201	4921	2334	2638	3907	4786	2726	2153	598	198	2132	1074	1013	902	341	1138	406	672	361	656	785	1138	781	1119	598	729	800	440	668	0	800	560	553	956	1960	516	667	165	273	2972	460	0	596	659	1342	635
HC_31	2707	1881	10237	3871	6120	1042	2367	3658	5585	2993	2244	1587	785	639	693	0	251	153	649	279	192	317	206	0	0	0	3602	0	0	318	338	374	614	424	1134	318	0	1876	227	0	306	205	0	222	0	0	163	0	0
HC_32	2594	2111	4433	3800	5418	2533	2494	3793	6746	0	2389	2259	790	2134	1294	940	862	291	1175	301	478	356	685	480	789	286	3931	536	514	766	1011	1630	1818	611	453	576	658	3383	584	560	0	303	2596	0	670	454	483	851	352
HC_33	7016	4419	23328	8126	9801	5283	5884	11541	12566	6734	5880	2418	3240	445	1874	326	1661	416	184	234	585	436	1309	287	179	175	3987	0	213	1120	203	418	393	350	0	1228	1572	6539	924	979	0	486	3968	220	158	146	667	411	0
HC_34	1083	651	3081	905	1492	812	980	0	0	1153	969	476	503	565	697	0	464	228	400	385	230	445	752	0	0	0	917	0	0	0	300	821	606	703	369	394	0	1476	302	241	0	133	1544	0	776	0	241	957	0
HC_35	3039	3001	8428	3589	7462	1547	2306	4139	6428	3938	2118	931	711	1773	1116	554	823	298	1480	838	509	863	693	505	680	275	2897	463	376	684	684	1428	1105	909	959	655	538	3246	445	1061	1337	275	2496	813	543	454	470	1424	406
HC_36	3605	2984	12764	4969	5161	3814	3180	5086	6478	0	3460	3203	1307	2113	405	705	305	222	1311	1473	189	1095	0	769	1264	529	5454	765	578	444	973	2316	1641	1391	1275	209	930	2871	0	0	761	124	0	0	1207	760	0	2217	608
HC_37	2469	2528	12409	3818	5784	2933	2347	3952	6710	3694	2062	2722	849	589	2047	1441	1545	474	1019	0	768	700	1157	1171	1412	734	4397	1155	968	1150	325	308	780	798	0	1434	1023	2482	851	835	1181	354	4112	533	1172	880	884	754	0
HC_38	3393	1247	15780	5392	6422	2085	2603	3467	7300	2801	2157	0	1263	0	1247	298	732	252	0	334	470	225	657	0	0	0	0	0	0	639	355	448	343	0	452	636	0	0	506	0	359	235	2616	0	0	0	0	0	0
[truncated: 172 more columns]

## Sheet: PwD_test_(yolo)
Supplementary Table S1g. Dataset for testing of the YOLO model; PwD group
gene/bacteria	spermidine_synthase/Faecalibacterium prausnitzii	Linoleic_acid_isomerase/Faecalibacterium prausnitzii	Butyryl-CoA_dehydrogenase/Anaerobutyricum hallii	Glutamine_synthetase/Faecalibacterium prausnitzii	propionaldehyde_dehydrogenase/Blautia sp.	Butyryl-CoA_dehydrogenase/Faecalibacterium prausnitzii	Argininosuccinate_lyase/Faecalibacterium prausnitzii	Estradiol_17-beta-dehydrogenase/Faecalibacterium prausnitzii	serotonin_N-acetyltransferase/Faecalibacterium prausnitzii	spermidine_synthase/Blautia sp.	4-hydroxyphenylacetate_decarboxylase_hpdB/Blautia sp.	Glutamate_synthase_gltD/Faecalibacterium prausnitzii	phosphotransacetylase/Anaerobutyricum hallii	Tryptophan_synthase_alpha/Blautia sp.	Glutamate_synthase_gltD/Anaerobutyricum hallii	serotonin_N-acetyltransferase/Anaerobutyricum hallii	Estradiol_17-beta-dehydrogenase/Anaerobutyricum hallii	Glutamine_synthetase/Blautia sp.	Tryptophan_synthase_beta/Anaerobutyricum hallii	Asparagine_synthetase_asnA/Blautia sp.	propionaldehyde_dehydrogenase/Anaerobutyricum hallii	Glutamate_synthase_gltD/Blautia sp.	phosphotransacetylase/Faecalibacterium prausnitzii	Estradiol_17-beta-dehydrogenase/Blautia sp.	Pyruvate_kinase_pykF/Anaerobutyricum hallii	myo-inositol_2-dehydrogenase/Blautia sp.	Tryptophan_synthase_alpha/Anaerostipes hadrus	serotonin_N-acetyltransferase/Anaerostipes hadrus	Pyruvate_kinase_pykF/Blautia sp.	Tryptophan_synthase_beta/Anaerostipes hadrus	Glutamate_synthase_gltB/Anaerobutyricum hallii	Serine_hydroxymethyltransferase/Faecalibacterium prausnitzii	Argininosuccinate_lyase/Bacteroides uniformis	phosphotransacetylase/Bacteroides uniformis	Serine_hydroxymethyltransferase/Anaerostipes hadrus	Glutamate_synthase_gltB/Faecalibacterium prausnitzii	Argininosuccinate_lyase/Blautia sp.	Tryptophan_synthase_beta/Blautia sp.	Serine_hydroxymethyltransferase/Anaerobutyricum hallii	Dihydroxyacetone_phosphatase/Blautia sp.	Asparagine_synthetase_asnA/Faecalibacterium prausnitzii	Estradiol_17-beta-dehydrogenase/Anaerostipes hadrus	L-aspartate_oxidase/Bacteroides uniformis	Linoleic_acid_isomerase/Blautia sp.	Argininosuccinate_lyase/Anaerobutyricum hallii	Dihydroxyacetone_phosphatase/Anaerobutyricum hallii	Serine_hydroxymethyltransferase/Bacteroides uniformis	methylmalonyl-CoA_decarboxylase/Bacteroides uniformis	methylmalonyl-CoA_decarboxylase/Blautia sp.
PwD_2	1001	1976	830	4958	4211	1614	1245	821	630	575	5647	2994	1082	838	815	301	221	5105	936	819	0	1305	987	822	648	644	302	126	0	0	2272	1579	0	0	0	6048	1760	1028	689	488	484	0	0	1722	686	442	0	0	1987
PwD_3	2791	5002	541	4989	1749	4507	4601	1877	504	1531	2305	2246	411	393	423	0	238	1678	467	455	312	677	2405	637	828	295	1498	267	652	2435	1483	2028	0	243	466	8658	1120	644	315	1613	1907	484	776	2123	0	0	348	400	481
PwD_36	2226	2086	1888	4529	991	2085	1937	1758	529	354	1090	2322	1237	327	1187	467	779	1097	1217	406	1210	566	776	335	1158	332	2207	1500	400	2887	3860	1445	0	169	2265	7922	883	438	716	335	1201	2017	268	801	733	473	259	0	284
PwD_37	1504	1997	1989	2977	1262	1442	1506	838	272	823	1702	2353	1614	795	1392	632	815	2769	1043	1161	1043	1406	612	1185	1147	782	1635	1058	2035	2165	3949	879	247	164	1477	6362	1866	1932	761	1093	978	1433	455	2306	824	423	202	350	1194
[truncated: 202 more columns]

## Sheet: HC_test_(yolo)
Supplementary Table S1h. Dataset for testing of the YOLO model; HC group
gene/bacteria	Asparagine_synthetase_asnA/Faecalibacterium prausnitzii	Estradiol_17-beta-dehydrogenase/Faecalibacterium prausnitzii	Glutamate_synthase_gltB/Faecalibacterium prausnitzii	Glutamate_synthase_gltD/Faecalibacterium prausnitzii	Linoleic_acid_isomerase/Faecalibacterium prausnitzii	Serine_hydroxymethyltransferase/Faecalibacterium prausnitzii	spermidine_synthase/Faecalibacterium prausnitzii	Argininosuccinate_lyase/Faecalibacterium prausnitzii	Glutamine_synthetase/Faecalibacterium prausnitzii	Butyryl-CoA_dehydrogenase/Faecalibacterium prausnitzii	phosphotransacetylase/Faecalibacterium prausnitzii	propionaldehyde_dehydrogenase/Blautia sp.	serotonin_N-acetyltransferase/Faecalibacterium prausnitzii	Argininosuccinate_lyase/Blautia sp.	Butyryl-CoA_dehydrogenase/Anaerobutyricum hallii	Butyryl-CoA_dehydrogenase/Anaerostipes hadrus	phosphotransacetylase/Anaerobutyricum hallii	serotonin_N-acetyltransferase/Anaerobutyricum hallii	spermidine_synthase/Blautia sp.	Asparagine_synthetase_asnA/Blautia sp.	Estradiol_17-beta-dehydrogenase/Anaerobutyricum hallii	Estradiol_17-beta-dehydrogenase/Blautia sp.	Pyruvate_kinase_pykF/Anaerobutyricum hallii	Tryptophan_synthase_alpha/Anaerostipes hadrus	Tryptophan_synthase_beta/Anaerostipes hadrus	serotonin_N-acetyltransferase/Anaerostipes hadrus	4-hydroxyphenylacetate_decarboxylase_hpdB/Blautia sp.	Argininosuccinate_lyase/Anaerostipes hadrus	Estradiol_17-beta-dehydrogenase/Anaerostipes hadrus	Glutamate_synthase_gltD/Anaerobutyricum hallii	Tryptophan_synthase_alpha/Blautia sp.	Tryptophan_synthase_beta/Blautia sp.	Glutamate_synthase_gltD/Blautia sp.	Pyruvate_kinase_pykF/Blautia sp.	methylmalonyl-CoA_decarboxylase/Blautia sp.	propionaldehyde_dehydrogenase/Anaerobutyricum hallii	Glutamate_synthase_gltD/Anaerostipes hadrus	Glutamine_synthetase/Blautia sp.	Serine_hydroxymethyltransferase/Anaerobutyricum hallii	Tryptophan_synthase_beta/Anaerobutyricum hallii	phosphotransacetylase/Blautia sp.	Dihydroxyacetone_phosphatase/Anaerobutyricum hallii	Glutamate_synthase_gltB/Anaerobutyricum hallii	myo-inositol_2-dehydrogenase/Blautia sp.	Dihydroxyacetone_phosphatase/Blautia sp.	phosphotransacetylase/Anaerostipes hadrus	Argininosuccinate_lyase/Anaerobutyricum hallii	Linoleic_acid_isomerase/Blautia sp.	Serine_hydroxymethyltransferase/Anaerostipes hadrus
HC_1	2426	1940	9470	965	3874	735	4135	4144	6199	2921	2043	1407	194	0	794	507	393	138	630	417	350	330	964	373	549	202	1347	378	232	420	167	0	582	0	409	310	0	1220	283	383	381	0	1610	233	1939	0	263	0	337
HC_2	2546	1366	12992	4475	4336	1769	2744	3392	6507	4076	1786	446	68	932	895	686	597	191	1498	355	366	0	631	296	436	317	938	398	320	408	510	598	0	0	765	427	593	1633	453	420	551	203	1521	336	0	285	378	793	324
HC_39	3784	2940	12333	4371	10383	3894	3405	5736	7747	4571	3180	3522	1905	4576	1925	434	800	840	1341	2078	586	1966	1066	596	815	122	5219	587	398	1151	1714	2142	2350	2305	2920	1073	0	4750	754	1158	1220	0	3554	1765	562	0	0	3108	450
HC_40	3483	2813	10447	5471	7568	2308	3150	5062	8034	4049	2598	2477	1259	1439	1275	590	1442	293	1268	1237	528	1041	815	728	839	435	2635	540	593	875	1171	1295	2117	1407	1234	827	651	4900	417	719	852	243	2329	1085	0	654	424	2180	689
[truncated: 172 more columns]

## Sheet: PwD_syn_train_(yolo)
Supplementary Table S1i. Synthetic dataset for training of the YOLO models; PwD group
gene/bacteria	spermidine_synthase/Faecalibacterium prausnitzii	Linoleic_acid_isomerase/Faecalibacterium prausnitzii	Butyryl-CoA_dehydrogenase/Anaerobutyricum hallii	Glutamine_synthetase/Faecalibacterium prausnitzii	propionaldehyde_dehydrogenase/Blautia sp.	Butyryl-CoA_dehydrogenase/Faecalibacterium prausnitzii	Argininosuccinate_lyase/Faecalibacterium prausnitzii	Estradiol_17-beta-dehydrogenase/Faecalibacterium prausnitzii	serotonin_N-acetyltransferase/Faecalibacterium prausnitzii	spermidine_synthase/Blautia sp.	4-hydroxyphenylacetate_decarboxylase_hpdB/Blautia sp.	Glutamate_synthase_gltD/Faecalibacterium prausnitzii	phosphotransacetylase/Anaerobutyricum hallii	Tryptophan_synthase_alpha/Blautia sp.	Glutamate_synthase_gltD/Anaerobutyricum hallii	serotonin_N-acetyltransferase/Anaerobutyricum hallii	Estradiol_17-beta-dehydrogenase/Anaerobutyricum hallii	Glutamine_synthetase/Blautia sp.	Tryptophan_synthase_beta/Anaerobutyricum hallii	Asparagine_synthetase_asnA/Blautia sp.	propionaldehyde_dehydrogenase/Anaerobutyricum hallii	Glutamate_synthase_gltD/Blautia sp.	phosphotransacetylase/Faecalibacterium prausnitzii	Estradiol_17-beta-dehydrogenase/Blautia sp.	Pyruvate_kinase_pykF/Anaerobutyricum hallii	myo-inositol_2-dehydrogenase/Blautia sp.	Tryptophan_synthase_alpha/Anaerostipes hadrus	serotonin_N-acetyltransferase/Anaerostipes hadrus	Pyruvate_kinase_pykF/Blautia sp.	Tryptophan_synthase_beta/Anaerostipes hadrus	Glutamate_synthase_gltB/Anaerobutyricum hallii	Serine_hydroxymethyltransferase/Faecalibacterium prausnitzii	Argininosuccinate_lyase/Bacteroides uniformis	phosphotransacetylase/Bacteroides uniformis	Serine_hydroxymethyltransferase/Anaerostipes hadrus	Glutamate_synthase_gltB/Faecalibacterium prausnitzii	Argininosuccinate_lyase/Blautia sp.	Tryptophan_synthase_beta/Blautia sp.	Serine_hydroxymethyltransferase/Anaerobutyricum hallii	Dihydroxyacetone_phosphatase/Blautia sp.	Asparagine_synthetase_asnA/Faecalibacterium prausnitzii	Estradiol_17-beta-dehydrogenase/Anaerostipes hadrus	L-aspartate_oxidase/Bacteroides uniformis	Linoleic_acid_isomerase/Blautia sp.	Argininosuccinate_lyase/Anaerobutyricum hallii	Dihydroxyacetone_phosphatase/Anaerobutyricum hallii	Serine_hydroxymethyltransferase/Bacteroides uniformis	methylmalonyl-CoA_decarboxylase/Bacteroides uniformis	methylmalonyl-CoA_decarboxylase/Blautia sp.
PwD_syn_1	1778	5081	1985	2786	2338	1077	2209	1734	985	359	1215	2300	1244	972	354	442	558	2056	317	281	1355	204	2150	718	1002	322	36	524	290	310	1666	3013	553	80	363	3704	1408	272	360	439	2782	690	129	2010	732	526	580	8	1008
PwD_syn_2	2388	4344	1985	4734	2725	3468	3390	1893	812	1563	3986	3199	909	1353	1519	326	331	1228	801	282	1292	1222	165	804	302	680	625	292	1008	254	3056	201	745	500	428	3643	460	2200	362	621	170	625	2	1010	487	329	523	232	8
PwD_syn_3	1970	5800	1983	1622	634	1447	3918	2200	595	1417	1564	766	1512	1266	699	92	237	2040	640	794	1032	437	167	707	244	307	40	357	1682	675	1797	2423	252	83	417	6200	1347	990	820	764	17	661	430	314	831	225	64	241	8
PwD_syn_4	2388	4691	449	4723	502	1441	3436	393	952	1252	828	2538	1508	1237	296	512	199	2369	263	979	1115	1298	2076	209	999	133	49	524	486	1145	3012	1244	330	79	543	8702	700	1824	875	194	1188	660	84	402	5	409	214	8	1377
PwD_syn_5	2465	1777	2021	6299	1474	2870	3930	1326	1024	1012	788	1396	1018	975	1021	184	364	1402	851	597	607	545	60	681	285	666	658	192	1150	631	2032	2211	268	220	628	11351	1000	0	511	869	2478	215	83	408	251	120	301	1202	1090
PwD_syn_6	976	4301	424	2230	2532	1489	3734	1651	709	1552	1262	1551	1531	1298	275	532	228	2388	889	979	1148	185	2041	588	1122	89	602	205	1186	1007	2285	3000	245	29	622	3771	0	165	21	3	1074	420	44	1810	700	245	3	130	1387
PwD_syn_7	2058	4691	2115	1344	1232	3468	3734	1683	285	1521	3049	4221	1449	597	1412	568	194	788	1045	661	1469	1230	2150	342	89	149	809	107	604	836	1705	2841	889	207	142	3020	17	504	809	54	2307	606	0	1400	808	40	384	1530	0
PwD_syn_8	579	3670	355	6645	2338	1476	2020	757	1024	739	3986	4055	227	1395	433	442	587	1295	862	264	1355	1298	545	780	900	608	150	208	1535	219	4787	501	582	94	347	3605	1372	1404	1001	250	1011	409	201	1678	700	277	400	322	1397
PwD_syn_9	831	1837	1712	3247	506	3432	3734	448	758	815	788	4017	1693	1395	275	512	469	1280	307	979	1016	436	2007	20	989	48	100	394	315	364	198	199	245	309	412	7974	1647	80	1025	182	1471	189	18	600	22	64	0	0	358
PwD_syn_10	1683	5800	654	3424	2573	3468	843	509	221	788	3964	1596	691	1029	478	512	788	2391	614	801	838	210	2233	780	987	924	409	133	726	260	200	1682	839	280	822	3203	42	502	59	100	1497	509	360	1001	200	404	800	1162	803
PwD_syn_11	1404	4301	969	3294	2513	1455	2793	1094	595	2047	3540	2600	522	673	1343	543	758	1087	813	979	1148	453	632	365	428	687	362	208	1682	1145	3701	2495	419	39	533	9029	906	1721	80	1020	1897	480	288	1900	432	286	808	1022	400
PwD_syn_12	1778	2210	1031	3669	2747	1650	3930	2193	806	1396	1995	4101	201	1179	528	582	786	1583	265	275	1408	784	2233	791	205	652	607	375	525	651	2238	2211	432	32	169	3155	1207	1420	70	229	915	0	1020	64	732	26	427	208	40
PwD_syn_13	728	5800	1983	6201	2725	1782	3808	768	595	1913	3179	1103	1424	1029	1435	382	561	518	269	929	831	1236	470	682	287	23	71	132	776	306	3356	2585	455	500	612	4604	1103	740	150	20	975	480	427	674	303	21	50	1748	8
PwD_syn_14	1067	1685	2021	1999	1807	1380	843	1683	355	1913	3964	2600	1693	719	1083	514	293	515	387	924	423	256	2195	791	705	703	363	377	1682	470	1373	1096	736	248	808	2036	1003	1570	882	28	1867	421	608	1674	782	82	788	1008	700
PwD_syn_15	812	3530	525	5861	2513	1608	790	914	627	1396	2682	1189	1694	972	537	502	251	2623	604	518	258	514	491	237	291	641	725	477	1313	427	3896	1378	245	67	759	10500	1647	700	967	88	119	203	180	1201	49	440	430	1703	1090
PwD_syn_16	1040	2356	915	1483	2513	2250	3879	1197	743	952	3986	1230	1424	360	660	535	209	1393	307	801	1292	216	2110	401	993	419	175	202	1150	219	3843	2429	748	437	585	11351	1733	60	85	604	171	270	144	670	0	5	535	174	1090
PwD_syn_17	2732	5800	346	2468	2400	2513	3734	467	249	405	3587	4221	1507	553	354	612	329	2109	759	924	1139	96	750	289	579	509	200	110	1682	690	3722	3023	251	314	378	7597	1102	665	115	1074	2596	434	256	1071	60	270	775	70	393
PwD_syn_18	1778	3624	1239	1237	2338	3459	3879	2033	758	1252	965	786	465	827	275	512	758	2369	307	983	295	1298	2233	602	5	596	605	357	492	379	1453	1747	780	537	571	8009	1407	1676	220	69	2028	650	38	648	667	240	484	365	360
PwD_syn_19	2388	4487	1985	1856	1126	890	1277	1415	129	1997	788	1335	250	121	1083	114	779	1759	613	523	1355	660	412	590	918	50	133	277	1313	495	3338	2256	611	454	450	80	402	0	887	1076	1400	64	1412	1201	680	412	687	412	651
PwD_syn_20	620	4691	2149	1638	1614	1479	2797	560	709	1313	1044	2600	892	252	1448	465	231	2152	593	924	528	914	164	609	84	93	831	107	1136	397	3139	2256	347	500	331	95	1608	75	705	297	3157	400	959	109	268	120	658	1182	0
PwD_syn_21	1757	5168	419	4734	2747	3468	1037	1941	770	421	2682	4221	1693	650	1204	299	326	644	263	978	268	1282	1964	558	506	159	138	524	1251	404	1744	2495	242	48	532	2105	405	1037	263	735	778	474	837	674	20	487	283	1098	950
PwD_syn_22	1112	3979	431	4386	2683	1464	3436	500	315	1129	3986	3535	177	972	293	245	599	2001	899	585	676	245	613	490	131	11	459	524	1535	353	492	2211	481	0	38	4407	575	460	1025	29	2012	486	46	1114	77	202	0	1708	700
PwD_syn_23	1778	2834	2004	1621	2747	1066	753	390	692	1016	2751	3535	198	972	1497	612	354	1204	643	801	462	1005	909	10	306	7	308	117	1063	887	1117	300	822	209	570	3276	420	2053	102	70	2495	600	959	1811	207	104	21	1182	1057
PwD_syn_24	1060	4815	2239	3546	2513	3020	3436	1634	707	405	1726	2571	177	1029	668	419	199	2531	723	279	1292	1163	2076	524	834	550	640	126	1313	621	842	405	715	537	30	4600	508	2025	397	78	1839	480	1410	1500	207	412	700	1732	1660
PwD_syn_25	2672	4656	2004	4734	2747	3450	3734	1929	1017	403	3733	2600	1694	354	1133	120	729	1709	265	979	258	895	2076	769	774	441	62	88	500	259	1765	2051	851	550	571	7256	1395	35	35	49	1700	275	960	1477	30	206	358	299	48
PwD_syn_26	482	4061	868	4734	1326	1405	3390	1470	278	1252	3540	4055	872	338	1390	314	540	515	437	248	1469	576	2150	661	970	171	325	315	532	1145	1675	2495	831	403	582	4256	501	962	752	71	1568	629	419	77	336	440	610	480	1377
PwD_syn_27	2067	2787	2147	6299	2338	1531	2835	904	952	1252	3986	4055	899	839	1021	577	376	2391	402	978	733	1298	139	736	580	789	500	300	1180	1007	2507	3023	842	237	260	10697	408	2000	784	604	1585	56	1220	472	750	160	500	209	730
PwD_syn_28	2387	4744	629	5128	2513	1047	753	530	709	1551	3540	1776	1578	1029	839	612	622	1596	463	978	545	1298	2006	589	401	74	109	296	978	464	1928	1416	357	43	102	560	35	2400	173	54	213	606	410	1800	87	214	376	4	308
PwD_syn_29	2071	1382	423	6020	508	3020	790	1651	1024	359	3540	2385	198	213	1511	502	734	2369	439	710	232	444	2153	782	39	28	99	357	1231	475	1004	2125	426	406	835	9029	7	1422	330	749	570	179	418	1802	702	522	330	1164	0
PwD_syn_30	1970	1397	917	1832	567	2713	2570	1809	699	1146	1592	3535	490	839	1238	350	167	2040	570	830	1292	715	2010	820	664	103	140	195	1313	835	2750	3006	259	0	449	586	503	807	26	790	2181	453	1204	1601	755	456	24	238	0
PwD_syn_31	2079	2084	2353	1372	2725	3275	854	1514	253	1295	763	1137	952	1097	623	391	788	1417	590	1179	468	209	2076	582	1002	691	860	451	1358	1106	3002	2712	266	63	65	4672	1487	57	982	51	1897	660	640	540	561	380	83	782	1300
PwD_syn_32	1778	4796	1551	2709	488	2468	843	1203	336	426	3406	1834	1201	214	342	386	386	1232	269	978	1466	1036	40	44	1329	450	17	347	1265	346	4018	268	259	400	735	660	1647	1400	205	90	390	400	35	1070	67	302	70	538	780
PwD_syn_33	2732	1744	1317	5651	2747	1224	843	1186	606	1223	3540	2646	1694	769	811	138	220	1231	307	248	371	1282	2150	501	1298	43	604	378	1676	886	2168	315	414	201	769	4502	1407	98	623	868	470	450	418	1000	709	426	320	1088	400
PwD_syn_34	2388	5022	2331	3380	2747	1600	3734	1930	758	1819	3406	3700	278	1189	291	194	556	1284	334	302	902	388	2067	184	846	320	861	394	1136	618	1850	420	432	409	180	7177	872	1400	264	491	1100	661	104	1847	703	10	280	48	1400
PwD_syn_35	604	5168	2021	3817	1479	3357	1037	1651	758	601	3402	2166	1520	832	1219	123	255	1240	296	924	953	566	2010	80	701	453	502	197	568	1106	1852	2495	389	40	278	4002	44	678	877	77	2699	482	811	1076	202	400	308	421	1040
PwD_syn_36	2555	1175	1535	6634	1836	1684	3734	1998	709	1816	2682	1697	1512	709	351	215	788	1658	839	405	1212	162	41	264	630	691	770	301	1318	805	2255	1571	281	209	628	7803	1406	1985	690	63	445	220	1412	1101	414	82	688	1813	1000
PwD_syn_37	571	4691	2275	3115	2651	2870	1547	1055	395	851	3986	3596	1102	279	514	116	724	2333	852	978	762	202	2110	568	1002	300	181	335	195	1007	3701	850	761	15	410	7315	1582	710	272	733	1700	507	960	1370	232	20	0	1532	1620
PwD_syn_38	2388	5168	2021	6552	817	1344	3734	1607	1024	472	3123	3331	1694	972	1412	215	769	2484	404	396	287	785	2010	766	1091	423	98	51	1136	219	3202	2811	247	54	367	312	1447	176	871	468	817	294	1057	401	936	381	228	72	1090
PwD_syn_39	1778	4319	2062	5107	2725	1528	753	1596	485	847	3406	1145	970	659	412	195	746	1648	790	894	1115	1282	2076	35	994	311	2	450	1150	405	3513	3023	251	500	446	305	1407	1071	551	1043	1586	300	934	1274	103	500	788	1532	1316
PwD_syn_40	819	1679	1985	1237	1207	1032	3668	393	943	1659	2682	3764	604	218	971	263	724	2040	265	878	1469	807	354	664	660	303	720	458	1535	410	1265	2011	736	298	502	201	1635	2020	802	794	92	20	1418	1674	268	149	265	8	300
PwD_syn_41	2432	5800	629	3179	1713	1588	1607	511	1024	1418	3540	3331	508	972	1516	465	483	2484	307	714	1148	520	2034	282	999	590	186	261	328	244	1322	3023	281	280	439	9500	1582	571	217	74	1101	235	307	170	802	120	20	1202	1008
PwD_syn_42	1778	3212	2356	1322	1369	2568	2106	1651	758	836	763	1238	177	731	1083	137	791	2349	864	1179	311	1219	2150	514	402	11	547	355	1136	695	98	2211	746	73	524	3755	507	1108	20	697	1030	610	137	947	737	200	187	80	46
PwD_syn_43	2387	5168	503	4347	506	3468	3390	387	756	1343	3168	850	1517	1216	1021	465	285	2484	406	986	1261	1282	2150	434	906	412	590	185	328	416	3206	2495	842	550	820	3079	1477	970	64	740	1897	310	6	1006	721	400	808	5	1
PwD_syn_44	2732	2884	2124	1498	2338	3432	3390	614	952	417	2682	870	1215	638	1298	612	758	1454	832	979	308	865	2076	708	480	572	592	377	1313	406	1002	2858	258	515	70	10104	1733	764	536	224	1652	661	8	1607	400	142	605	230	400
PwD_syn_45	1832	1082	987	5128	2747	2285	3284	1306	301	870	3540	3927	1512	1029	744	470	673	2040	652	266	234	1047	2110	750	932	734	304	77	305	399	3722	2826	266	472	188	9029	1280	1470	0	402	1585	274	960	1374	101	50	783	12	0
PwD_syn_46	2732	3167	2356	1628	2747	3468	854	2200	595	1955	2594	982	487	876	1238	260	654	1513	772	290	919	406	268	406	946	772	421	243	515	648	1791	2677	251	238	280	4800	400	303	100	195	3157	320	67	1270	677	420	54	510	70
PwD_syn_47	2732	4691	1600	5861	2358	3432	3779	1967	709	1252	1533	1702	1354	1338	560	415	218	2511	713	646	1421	1236	2010	733	1122	104	625	357	1330	416	4791	821	259	34	150	12263	1345	1275	960	740	170	209	543	1105	354	41	300	80	1660
PwD_syn_48	1979	5168	1646	6299	2325	1115	2771	1683	595	1196	1567	4055	218	1029	276	458	199	2707	265	248	232	1222	2117	505	262	72	297	112	905	612	6	1747	730	207	822	2184	202	1410	631	294	2478	65	45	1070	304	54	95	100	0
PwD_syn_49	2732	4691	2008	1664	849	3053	3734	1653	721	505	1540	4221	1093	418	1439	442	167	1953	852	801	414	862	260	423	358	19	206	441	328	634	1061	109	259	95	251	1120	87	550	104	2	1540	400	125	1306	606	515	308	4	100
PwD_syn_50	2535	4092	2004	1692	2338	517	3879	805	237	1946	3703	910	1693	202	1167	378	263	2479	442	290	1015	730	413	71	1122	237	404	357	1682	657	3029	2256	758	549	85	3902	1407	295	15	644	3033	455	36	1895	860	82	86	2211	58
PwD_syn_51	2456	5228	389	1368	1863	1047	3734	1897	952	884	2594	4150	1205	260	1021	177	361	2484	1091	970	258	648	564	731	1002	581	590	524	1313	698	1860	2256	342	237	520	10605	760	1907	895	779	19	424	215	1110	760	82	46	1148	80
PwD_syn_52	1015	2005	1390	1372	1909	2481	790	1464	266	1913	3986	3331	1693	1094	466	512	763	2369	791	979	1263	673	15	576	917	641	592	425	1313	804	3578	2721	810	439	622	10101	94	2131	1004	884	2550	220	302	478	210	6	618	0	1005
PwD_syn_53	2048	1265	2004	6263	2725	2798	2228	719	225	2047	3406	1135	748	218	1011	523	241	950	651	290	1311	353	2110	56	1307	519	693	122	1150	336	890	2256	259	247	480	2269	307	1004	395	794	2311	470	401	4	407	480	405	507	1008
PwD_syn_54	2234	5800	1637	3788	2747	1047	3340	1683	595	929	1763	4207	559	239	275	130	166	2213	307	275	258	97	160	204	1122	850	292	157	323	635	1201	565	245	182	628	6500	1040	1060	71	656	779	670	400	1670	727	205	393	72	100
PwD_syn_55	2387	3166	434	6299	1944	3375	3794	2200	709	1221	2682	2648	495	309	275	120	740	709	386	1057	1355	260	2060	687	79	17	822	207	298	365	1000	2211	251	30	687	7692	604	1050	965	94	650	690	65	599	203	60	800	713	1316
PwD_syn_56	629	5513	2021	4734	2683	2597	3390	1693	709	1321	2997	2600	1015	472	357	310	611	899	460	801	296	300	2010	259	636	150	807	470	195	381	2793	14	746	69	367	1602	1600	100	1010	1082	1800	690	443	502	8	162	801	401	1090
PwD_syn_57	2387	2415	2004	4957	2725	3468	3436	345	816	1343	3204	3774	1512	1082	1078	506	374	705	272	548	1306	768	1899	494	128	521	210	357	1682	664	3535	1747	884	271	363	3916	510	602	322	59	410	270	441	600	762	244	438	842	1377
PwD_syn_58	2732	4744	2004	1344	1073	2713	1037	2200	595	636	788	3535	534	362	1059	530	729	1767	637	273	1108	1222	257	690	946	783	592	377	1203	244	1033	335	287	22	571	7941	490	1	425	1001	490	484	700	1678	701	206	700	1710	1316
PwD_syn_59	2732	2426	1170	5875	2513	2825	1270	1834	595	882	3406	2135	530	756	1496	95	321	2040	269	294	268	38	2076	714	1110	553	608	357	295	254	1758	2495	554	34	837	7672	1582	400	984	12	2010	497	101	342	707	528	606	500	500
PwD_syn_60	571	4744	900	5861	2513	2713	2824	1634	1024	522	3540	1345	1512	618	275	505	263	2130	307	1179	261	866	466	796	901	10	129	425	1313	289	84	1	747	203	835	4977	96	1400	23	443	1571	606	30	900	88	436	70	1002	750
PwD_syn_61	2387	4652	2021	1237	2725	2821	3930	492	929	1252	1707	1231	492	321	1015	135	292	2284	307	801	1148	83	2110	7	1185	280	203	333	1535	356	3721	1601	429	3	369	3976	900	1908	70	804	1241	80	1182	1100	707	0	692	539	88
PwD_syn_62	2387	1283	1330	6299	2089	3468	3388	1868	595	403	3986	2047	1424	447	331	435	758	1298	307	773	576	775	600	4	331	174	122	556	1593	630	2031	495	939	63	363	7672	1302	1060	967	1063	1344	328	73	1879	886	226	280	788	1100
PwD_syn_63	2387	5800	2021	6299	1237	885	1631	1596	1024	1489	788	1184	384	218	568	389	269	2504	834	978	1355	934	590	285	630	208	267	524	1057	390	3578	2211	426	23	328	4560	1647	570	379	652	2601	53	164	1200	410	0	228	1784	390
PwD_syn_64	541	1281	635	2113	2513	2352	854	473	417	1163	2173	3820	1079	756	1083	512	247	2484	872	273	486	260	2032	36	120	618	318	357	1337	244	1008	2256	846	127	7	4352	1020	230	49	490	1807	480	1418	1415	882	55	380	95	1090
PwD_syn_65	2732	5800	835	1237	2683	1203	3930	912	758	1343	2682	3331	642	1264	1431	105	722	1948	607	864	988	155	2150	144	134	251	0	425	872	607	4015	3023	245	537	69	4550	1647	300	961	439	111	405	959	2094	620	280	200	215	20
PwD_syn_66	623	5168	1702	5128	1905	2713	1604	1596	1024	1769	3986	3395	557	839	1083	546	170	744	547	885	612	250	1064	262	484	849	10	556	297	867	3253	1747	787	546	230	3630	1000	1312	690	809	2200	206	708	1008	771	160	100	385	90
PwD_syn_67	1970	4744	929	3733	1440	842	3390	1596	709	452	3528	4221	243	680	1524	569	724	2389	307	275	290	712	227	90	599	327	600	167	312	312	1407	466	725	322	260	7672	446	588	51	338	1095	466	447	1808	2	246	63	12	840
PwD_syn_68	1970	1750	565	1344	1638	3179	1787	1596	192	1942	3406	841	1581	364	354	502	255	1030	807	801	1152	921	916	800	487	923	457	275	1682	604	3535	2891	749	420	665	3321	1733	1570	967	0	1370	606	314	112	706	223	297	318	40
PwD_syn_69	2388	1516	2004	3846	2747	1417	1037	563	1024	873	788	2600	1476	1029	1238	554	551	1520	269	273	1115	915	619	764	398	769	609	292	195	707	88	1747	533	305	132	872	1582	810	21	490	2176	607	35	1117	38	23	98	14	0
PwD_syn_70	2388	2574	1969	1341	2665	2777	2458	1873	881	912	763	4221	652	1395	1083	599	253	2255	623	911	438	1236	2233	616	428	451	508	357	1313	244	4400	2011	251	526	106	550	1395	32	337	884	1770	402	1418	1644	23	46	340	120	448
PwD_syn_71	2388	5364	2021	1326	2513	2068	3734	1666	549	1147	1488	992	413	635	1021	135	285	2484	417	964	1115	1010	2010	246	486	449	100	327	1015	1145	1373	1261	431	480	521	6977	1406	1665	603	29	2495	480	959	1150	301	200	155	0	1060
PwD_syn_72	571	4958	731	4962	1607	1452	790	1336	1024	421	3728	1645	1424	202	525	269	761	2369	843	924	1378	41	2233	764	212	655	7	457	1313	849	0	1291	381	303	163	212	1395	572	239	415	804	68	944	409	20	24	50	1129	400
PwD_syn_73	1856	1009	629	4734	2387	1299	1784	773	833	1343	2886	4221	1244	839	758	236	167	2350	515	924	273	703	1145	684	1065	583	780	377	1667	805	1604	2256	242	537	260	7176	1395	1576	1025	389	1897	661	906	1900	322	100	560	1532	1660
PwD_syn_74	747	2926	417	5242	2725	2870	3529	1634	561	1252	1060	977	481	443	1523	291	769	2284	263	518	1292	1290	976	743	699	619	805	117	1313	271	2504	1640	946	537	327	7795	1404	1200	803	16	192	400	47	2030	300	37	560	110	1090
PwD_syn_75	1778	1059	398	4243	2338	1691	1793	887	952	501	3863	3331	682	272	1238	132	206	1245	869	323	232	783	2150	170	596	191	3	440	1682	665	585	2878	259	503	633	240	908	200	223	259	2015	670	45	1431	300	80	8	713	306
PwD_syn_76	496	5168	1985	5128	1527	2713	3879	1840	708	1252	3563	2600	1693	972	1486	135	788	709	389	978	1115	638	1008	593	928	600	609	425	398	724	79	2111	589	408	44	3670	656	20	931	30	1090	480	223	877	50	520	790	412	1316
PwD_syn_77	2727	5168	346	5861	817	1581	3580	693	156	1029	3964	3535	942	202	674	174	241	2484	307	1179	1226	1163	2233	304	899	587	309	117	1615	315	2489	2571	245	539	244	3096	1407	85	241	92	309	340	40	1470	78	528	100	1012	0
PwD_syn_78	2732	2310	451	1322	2725	1468	3930	1596	952	1346	1557	2600	1694	1143	1015	465	564	2484	654	924	469	104	2076	714	959	920	612	277	1136	805	1633	2008	448	399	2	3373	136	102	420	59	700	401	960	808	208	140	395	243	440
PwD_syn_79	2732	3569	1946	2996	2725	1269	3879	1016	758	537	1108	2766	1244	839	1311	522	328	1232	263	264	1164	1236	2150	560	986	59	201	65	391	376	2203	2028	835	500	364	568	304	1570	41	243	30	360	831	1908	7	165	387	1122	58
PwD_syn_80	1970	4185	705	5861	2534	2870	3390	1683	758	1396	828	3257	1693	121	444	120	237	1429	759	979	348	228	2233	689	977	641	758	137	1150	547	4007	2256	617	500	564	3277	1407	2410	66	684	3005	606	230	1204	702	400	601	200	1377
PwD_syn_81	1499	5800	2295	1545	2747	2840	3879	2200	638	405	814	2600	566	299	1311	120	233	2040	834	979	1292	1163	597	782	107	559	602	425	1313	244	1701	490	259	30	385	12263	685	1202	365	153	2800	426	959	1005	153	240	508	209	0
PwD_syn_82	2402	3019	630	6645	2683	1257	3057	1500	709	1470	2682	3535	816	453	522	559	721	2157	701	336	1115	48	640	272	998	890	612	127	373	306	202	1747	261	254	305	7672	876	707	967	120	2072	70	1204	1608	7	426	180	1008	970
PwD_syn_83	701	5593	2004	1553	577	1583	3879	1634	158	375	1236	3043	1166	315	1242	435	263	2707	821	979	1256	297	90	100	10	519	499	157	317	254	3653	451	850	440	340	11351	1647	2	920	623	1177	661	40	1811	564	120	800	0	403
PwD_syn_84	1970	3305	2356	1442	2725	890	3930	342	952	1343	3540	1531	518	290	1524	442	286	793	833	924	465	793	2076	744	982	688	12	107	1210	271	3373	115	242	293	248	1704	1406	5	327	624	797	200	42	1031	889	15	640	718	1000
PwD_syn_85	1970	5800	1454	4734	634	535	3930	1596	709	403	1674	3752	792	244	867	512	353	2690	769	555	1413	1163	697	544	1099	731	164	457	705	244	2308	3023	562	37	143	11854	603	1630	1010	11	1503	280	675	400	70	400	480	302	1300
PwD_syn_86	710	1397	602	5128	2725	3468	1277	898	549	1294	2959	3875	574	972	1412	142	340	1085	650	1179	1115	1298	49	454	1002	479	813	507	297	254	9	1747	843	30	564	5307	1407	1070	24	291	2890	80	1412	1350	66	180	589	200	704
PwD_syn_87	2388	4716	1983	3303	2747	2818	2066	393	1024	1913	1468	2600	815	167	1457	125	742	2249	632	924	273	215	665	780	61	620	12	377	1384	614	3570	460	252	504	777	7672	1395	1930	29	390	2176	285	662	1840	207	182	159	1129	20
PwD_syn_88	571	1727	1513	3377	2509	728	3353	1651	572	1396	3643	3857	274	769	1238	112	719	1232	269	248	1469	1163	2010	598	716	54	821	51	1320	437	3340	501	289	301	438	1055	1556	1073	385	40	1251	400	400	1105	730	6	770	219	30
PwD_syn_89	496	5168	2004	1372	1550	3192	3436	1683	296	1396	2682	3021	1512	1041	514	285	300	2707	344	1179	1306	630	2030	209	674	868	306	237	1096	254	2745	240	266	90	400	600	478	1570	931	70	2176	456	501	2102	488	488	180	38	1020
PwD_syn_90	2387	4213	742	5128	2483	3409	2638	435	758	587	3964	2072	423	265	296	533	724	2484	842	737	1368	248	904	420	1122	54	492	36	611	1106	3702	610	245	384	564	3600	577	590	925	1019	1497	408	332	1472	62	248	689	82	200
PwD_syn_91	2732	3293	719	1351	2725	2713	3696	1683	290	1023	2319	2600	465	1124	464	130	224	2566	297	924	1115	829	2233	359	4	548	393	352	245	881	1210	1160	975	526	283	3297	1407	762	1025	93	1198	686	461	1000	207	288	30	172	304
PwD_syn_92	1970	5117	351	1237	2180	2607	2237	1662	205	405	926	1650	439	1358	1524	250	746	1232	269	924	1253	567	17	779	1329	403	584	357	1310	219	701	1747	430	48	48	4050	602	630	871	215	1904	122	415	1854	623	426	258	320	1316
PwD_syn_93	1778	2259	1473	2564	2725	1526	3096	1634	157	996	1106	2600	799	1029	826	112	291	916	732	275	273	965	2059	754	999	659	280	238	1150	1106	4791	297	766	343	630	4242	1733	1400	469	869	1011	20	230	1445	272	528	710	185	1377
PwD_syn_94	2387	2152	2172	1322	2338	1110	2070	1651	256	1084	3986	3535	1424	444	1238	512	543	899	361	506	1148	328	2150	723	776	699	760	277	1535	707	3061	1747	437	28	356	3479	1355	700	47	238	2306	57	1204	206	80	22	78	85	1377
PwD_syn_95	2387	4691	2004	2931	2480	1047	2775	757	542	1076	1108	3156	504	1116	395	612	701	1759	290	979	487	1163	27	784	496	902	602	295	1150	1007	50	1061	845	220	360	612	573	1560	900	1094	1600	690	323	468	300	24	668	69	340
PwD_syn_96	1745	2212	793	4734	2396	2302	3436	393	709	537	2682	4221	737	396	1282	265	199	2203	263	979	768	1220	2076	790	1293	855	784	524	555	334	3008	768	738	450	340	3013	77	1920	592	1094	1680	41	959	791	0	82	688	344	1316
PwD_syn_97	753	4744	2004	6124	1504	3468	3734	1651	1024	1906	1224	767	1404	839	1524	467	758	2707	359	377	1292	1163	2110	752	304	574	606	324	1385	745	560	1050	741	454	367	7260	1407	471	1014	364	1067	480	280	1007	809	83	601	717	1008
PwD_syn_98	1258	3149	2356	4174	2338	1186	1203	1683	595	1893	814	3596	449	1253	1479	193	199	1818	265	1179	268	848	86	534	1002	342	572	556	261	804	28	608	730	500	60	3579	5	40	737	527	580	480	1048	1706	750	320	230	1334	822
PwD_syn_99	776	783	954	2576	503	1717	970	1683	360	1913	3128	2600	177	769	1074	191	399	1294	326	720	1292	295	2201	790	9	910	300	357	1682	250	1355	2921	321	204	182	1615	801	20	1005	44	692	481	610	370	922	510	400	1203	1377
PwD_syn_100	482	5341	601	2463	2318	3432	2364	1651	888	405	2682	4055	1512	1395	1524	442	379	2707	265	979	1469	786	1843	244	583	193	283	524	1150	690	3254	1747	381	500	236	3195	1076	1570	773	25	2270	204	950	400	206	440	518	26	60
PwD_syn_101	482	4301	1982	4366	2513	2713	1433	1536	362	657	788	863	1424	662	1412	123	758	899	373	259	1148	268	1495	684	1002	669	677	372	506	1145	1060	1747	532	208	100	3265	1541	1427	43	412	1701	456	1418	2104	78	25	219	1161	437
PwD_syn_102	1624	5458	2108	5956	2517	1740	753	1687	595	948	828	3535	568	839	527	592	245	1817	737	607	1148	789	550	464	405	659	619	56	500	306	1713	3023	677	535	37	9522	4	1550	805	49	2176	320	1100	1160	90	425	608	776	1660
PwD_syn_103	1464	4301	2097	4312	1435	3020	1734	1246	595	1780	828	1884	1693	1395	1254	495	199	770	265	975	1468	6	954	264	1030	573	42	85	502	616	4601	2627	455	69	362	3961	387	70	70	634	1250	440	959	1128	8	408	73	278	1041
PwD_syn_104	701	1175	1641	1582	2725	1361	3708	2200	1024	1487	2946	1461	1512	642	275	204	446	2369	382	669	537	1163	455	227	197	703	608	425	1136	364	1512	3000	770	130	48	7064	6	51	222	464	1890	480	516	704	282	300	758	634	70
PwD_syn_105	1778	5168	1985	6299	2513	1046	3892	1337	758	1913	3406	870	465	225	662	114	243	2570	296	575	605	1222	837	742	1298	56	765	40	1535	805	2361	2256	251	550	375	301	1422	706	280	639	103	380	411	1259	808	20	645	50	1330
PwD_syn_106	2387	2165	1676	6455	1375	872	1420	1683	709	910	2682	3901	1588	878	354	101	747	2204	296	263	268	533	2150	416	802	533	656	205	644	392	2506	2211	334	230	18	4891	1407	101	80	541	143	430	16	1594	120	26	723	428	1028
PwD_syn_107	1970	1997	1985	6503	2388	3251	3734	1930	361	892	3964	4221	551	832	1077	515	179	1232	412	978	752	255	440	152	974	518	390	272	526	1145	3535	2495	442	537	628	673	1407	1223	901	764	2495	606	960	908	930	206	588	15	1377
PwD_syn_108	1379	2199	1485	1322	817	1059	3390	1596	1024	818	814	3082	478	584	573	575	249	2115	263	1179	1238	266	900	597	511	309	720	463	1425	1117	71	518	259	357	258	8864	1647	1427	1010	733	399	606	19	1177	710	220	285	198	77
PwD_syn_109	1295	5168	2249	5861	2747	2870	3390	1596	758	1509	3296	3239	272	250	1034	397	788	598	307	691	422	1105	2076	714	101	510	807	27	1313	219	1016	2211	259	24	409	3704	397	401	67	484	1019	464	232	3	798	209	570	708	8
PwD_syn_110	1778	5170	2039	4594	1893	1454	3301	1634	180	403	3986	3331	491	850	1356	352	727	2023	433	295	268	200	444	700	829	659	21	127	1317	495	1087	3001	441	53	68	7600	1582	254	984	54	2176	69	1204	1074	335	8	675	1112	0
PwD_syn_111	1729	5800	1985	1237	716	2020	1181	1683	709	1536	3964	2209	244	962	278	135	762	1568	814	831	1405	38	1280	588	986	372	642	277	1150	664	1305	2211	736	526	69	666	752	1592	1000	14	1483	480	1204	1402	7	206	588	1732	610
PwD_syn_112	2282	4301	1535	5692	2725	2504	3390	442	595	1005	2964	829	1424	648	1238	420	713	631	859	801	1121	645	909	685	928	539	311	556	1150	751	2806	203	486	454	15	4195	1582	40	301	1063	1400	350	11	1106	0	40	615	1732	1008
PwD_syn_113	2388	2332	2356	5128	634	3468	1074	1697	595	1497	3540	1252	465	827	1524	442	791	2108	803	940	1217	1282	1419	95	1002	629	440	307	1161	836	1950	1626	620	30	347	3310	1647	672	72	507	170	175	373	1000	761	120	6	674	908
PwD_syn_114	1778	1663	2004	5861	2099	1700	3711	2045	1024	359	3802	4135	1512	247	1412	465	166	2209	637	687	1060	376	2000	520	1329	719	47	263	390	1145	3365	2256	844	526	564	4204	19	700	323	284	1007	0	40	1811	702	6	363	28	1008
PwD_syn_115	2732	5800	2021	6645	2683	859	3930	448	1024	1252	2921	2746	1694	416	1083	582	199	2369	834	777	261	953	2150	9	945	742	650	147	598	1007	315	66	548	550	8	7255	47	578	405	1090	2597	639	15	101	677	83	506	209	80
PwD_syn_116	2732	1300	2356	3638	2513	1384	3121	1596	288	1969	1515	1275	185	439	296	130	319	2391	792	801	1168	826	6	97	962	486	801	377	1402	306	1721	21	882	323	819	52	1582	1676	328	51	1820	477	959	1000	222	10	16	116	1328
PwD_syn_117	1284	5739	1936	6181	697	1138	1711	1951	548	2047	3986	2600	1252	1250	854	295	686	830	739	642	959	1222	2067	640	1122	872	840	310	390	437	3094	293	811	100	608	1130	790	1062	300	203	193	615	39	506	255	280	135	229	30
PwD_syn_118	2719	2155	1407	1237	718	3051	3037	500	595	1552	3540	4221	972	1135	1268	502	772	705	749	978	850	1171	688	569	295	652	845	507	1314	674	3535	1747	728	309	482	12263	863	415	794	560	3140	480	959	2072	600	39	660	32	468
PwD_syn_119	701	4691	1198	1372	1929	3432	1796	1651	595	2047	2162	1131	709	1020	712	612	187	1002	360	248	1245	217	695	417	1298	816	762	357	733	805	1915	1231	832	537	564	6050	1403	470	427	91	2698	266	1204	2104	200	480	789	403	1008
PwD_syn_120	2732	1397	2233	4734	2513	2569	753	1320	614	2047	2682	2978	465	313	1238	562	263	2707	769	801	627	746	1162	436	192	471	590	357	1682	244	2013	2827	242	500	460	5003	912	465	290	514	2170	480	1412	1090	92	380	0	510	1001
PwD_syn_121	2732	3181	2004	5313	2338	2640	3879	1694	318	381	3898	1974	347	1091	351	186	628	2391	313	248	1355	1298	25	17	570	737	667	457	1313	355	3701	201	871	447	309	3074	1595	965	1	23	1120	422	361	1050	29	164	384	316	1316
PwD_syn_122	2732	2788	815	3344	2650	1420	3436	1888	625	1913	3307	4055	1663	1395	726	430	721	1794	761	248	1148	725	232	527	609	830	227	377	856	317	1000	2243	556	537	227	10700	1143	2410	221	21	2850	610	406	1640	281	440	58	400	20
PwD_syn_123	1810	2359	1534	2609	2449	3025	3650	342	709	994	814	1695	1512	202	1412	114	788	847	468	950	1096	1236	2150	284	999	370	501	304	1150	838	570	83	266	78	664	3907	1000	20	120	694	1191	20	447	879	72	420	5	508	7
PwD_syn_124	2259	1949	1272	5861	2513	2548	3058	1342	595	1401	3986	3535	1552	1126	545	143	182	2330	273	1179	1445	589	150	545	1315	539	333	377	1336	350	1700	45	755	526	207	3932	1507	607	80	791	2518	110	88	1070	200	429	200	552	1377
PwD_syn_125	1578	4743	656	6299	1555	2657	1863	1596	595	1252	1448	2600	1294	202	296	463	259	2034	265	525	1355	964	1100	20	812	637	670	317	1607	607	3003	2860	259	438	805	6775	1407	997	504	506	1657	629	205	252	601	46	673	18	320
PwD_syn_126	1641	5800	436	4701	2338	736	3734	1578	322	1976	3315	2855	465	333	1356	512	570	1229	871	993	317	743	2010	696	910	622	803	171	1123	1126	1840	2007	799	550	564	10697	1647	531	30	4	1909	400	508	2020	752	26	351	114	2
PwD_syn_127	2388	5168	635	5861	2725	2012	3436	1651	203	1252	3406	3372	1244	839	1074	492	664	2369	465	548	1148	7	2078	774	1122	70	847	67	1420	271	1055	2073	743	526	500	4675	1080	574	871	781	499	480	560	1279	727	83	318	462	1316
PwD_syn_128	2227	5168	1983	1742	2725	3468	2993	1650	595	1480	3916	3362	1271	538	1021	195	212	1874	269	924	1355	1282	2150	217	999	717	805	43	1190	254	2055	1747	945	237	548	8070	1380	56	0	617	1159	661	532	2102	676	230	325	773	380
PwD_syn_129	1286	783	2214	4734	985	2137	1037	1661	758	1840	3406	1106	505	291	1083	106	598	1232	300	810	1330	1298	611	220	563	553	2	456	195	836	3304	1717	251	533	622	4675	707	0	47	260	1897	480	908	1114	202	100	358	285	93
PwD_syn_130	2104	4301	1429	1322	2338	2870	854	448	758	1774	908	2600	1512	303	1083	512	278	2391	483	510	1248	118	10	467	479	646	150	123	1682	887	709	1020	625	430	53	4470	1395	1427	27	1094	654	496	403	607	635	224	185	740	580
PwD_syn_131	1500	4691	354	2785	2338	2595	3436	1596	952	467	763	3331	977	625	354	115	257	2559	680	924	447	863	536	525	8	250	54	556	1313	722	719	405	824	442	817	10480	696	519	81	869	1101	402	960	1839	363	187	300	4	0
PwD_syn_132	2279	5496	674	6645	2683	3432	1117	1634	758	1343	788	2139	1449	1303	1277	594	706	899	889	790	1355	1236	57	12	84	50	79	556	428	678	1269	2256	245	230	561	2504	1364	1063	421	1094	1470	427	40	1439	630	46	488	1045	1405
PwD_syn_133	2388	5800	2174	2857	1038	3020	3177	342	952	415	1758	1106	599	255	945	108	537	557	377	979	1469	230	198	284	476	152	839	306	1136	1007	1054	1087	266	359	366	9761	1100	529	807	1063	1774	690	130	2004	96	425	204	774	1316
PwD_syn_134	2387	5634	1985	6034	2427	1047	3443	933	595	1776	3286	4055	1424	500	354	212	758	1574	757	919	1175	1282	2110	200	951	292	713	447	332	836	1980	1747	922	106	641	50	404	1770	680	68	940	50	5	1772	767	26	227	134	1110
PwD_syn_135	572	4576	1876	6299	807	2067	3734	1170	1024	997	3540	2600	1244	605	1021	422	642	709	296	290	268	902	603	798	79	601	196	117	1226	836	1202	1283	436	454	348	5075	1008	1105	997	609	0	20	210	630	744	32	83	500	1
PwD_syn_136	1652	3879	2276	5012	2265	3020	3090	1870	709	1252	3353	1591	222	263	1238	548	758	2484	544	956	1355	49	919	567	1329	519	305	287	1136	671	1508	1747	708	406	136	9608	1445	72	335	32	1436	100	0	2102	455	449	120	1520	1000
PwD_syn_137	2065	1041	2021	1237	1646	2870	2354	2135	116	1913	3964	4055	356	1218	351	194	242	2369	672	264	1447	1163	2150	713	206	700	497	428	813	836	1096	957	832	90	420	8702	476	1265	960	646	1897	304	806	70	370	24	500	1532	1316
PwD_syn_138	2387	1737	890	6504	1396	2713	1932	383	122	1396	863	3476	408	616	392	135	539	2177	889	874	243	2	150	347	95	778	641	382	610	271	1081	660	551	212	564	505	1407	514	209	301	1580	680	106	1610	260	200	780	1802	1300
PwD_syn_139	496	1406	436	2376	634	2722	3879	2081	510	1524	908	3331	233	485	1080	136	682	1864	307	979	1292	1298	878	822	122	429	609	113	204	1007	1238	150	266	547	650	1001	1395	368	961	200	2570	60	31	1811	751	440	5	1129	95
PwD_syn_140	2370	2238	652	5128	1178	1047	3879	1628	499	1343	1484	1719	469	778	1412	334	791	948	436	1179	268	273	310	590	920	71	827	312	1323	475	1163	12	281	137	377	1730	438	1577	760	77	170	527	7	1075	427	225	118	402	1400
PwD_syn_141	2281	3039	1079	6082	634	2031	2887	2200	709	1548	1049	3535	1693	284	1083	194	645	1254	347	264	1355	5	2150	204	939	810	650	552	1237	697	2571	800	285	550	677	9187	1327	21	921	21	1550	253	6	1202	57	321	807	830	1660
PwD_syn_142	1778	1284	936	5128	2683	1119	843	1421	156	1252	3081	1867	986	1244	1308	465	241	1304	263	965	1469	1018	1467	704	399	53	519	290	1310	844	2932	3023	266	304	278	7078	65	1020	1020	32	527	606	411	1674	8	225	156	1027	978
PwD_syn_143	1574	4134	1730	6641	2683	2713	878	1651	758	1396	3433	4141	1693	1335	450	102	724	1089	263	979	572	1236	2050	269	689	802	397	26	1150	1007	650	193	242	145	289	11994	483	1676	219	273	1308	426	967	270	357	274	75	1212	67
PwD_syn_144	2271	5800	558	2284	2725	3468	2696	448	945	359	1106	3535	474	514	296	612	743	2494	899	904	480	1222	2110	100	1329	908	340	313	318	291	1002	2771	337	203	572	8705	1206	1677	931	769	1810	406	612	1470	530	189	288	494	1377
PwD_syn_145	528	3529	2004	3535	2513	1483	3930	1992	709	1418	908	1026	1496	972	1524	175	199	2484	390	801	258	1298	2110	204	602	43	841	377	327	219	1000	1747	531	404	500	242	45	50	799	42	148	406	448	1811	189	105	203	530	1000
PwD_syn_146	1123	5174	1729	3684	2338	890	3080	548	922	424	763	910	495	1236	438	133	324	1232	755	978	1115	245	66	453	834	579	515	524	1136	1106	4055	1747	877	550	467	6302	742	2463	76	114	479	0	24	1619	284	29	28	790	800
PwD_syn_147	623	4691	399	5893	2513	2713	3774	464	719	1273	3766	4221	796	972	690	502	763	1697	744	801	575	745	640	159	970	421	662	397	1150	241	1203	1210	649	287	459	4359	1582	1	120	261	1097	660	1005	1672	320	222	568	1182	360
PwD_syn_148	2388	4691	2043	1413	2438	2150	3038	1596	758	911	3540	910	1012	266	351	342	727	2040	852	801	1292	840	2053	510	536	142	164	308	295	809	3769	278	810	233	328	4671	1677	1427	870	60	2009	306	402	1678	760	183	435	874	1007
PwD_syn_149	2732	1982	2004	5083	2747	2254	3879	1596	383	2047	3406	3535	431	312	275	165	791	2707	757	979	1318	493	2159	98	396	18	602	335	316	1106	3124	1383	539	420	273	3371	414	75	304	593	3075	606	803	1647	908	2	670	1680	40
PwD_syn_150	629	4855	2056	2838	2694	2624	3879	500	249	1396	1122	2331	1646	714	1276	262	790	2471	715	978	337	133	2010	742	144	502	506	127	1208	271	565	1320	731	514	441	7770	1562	2206	0	3	1126	3	49	910	304	83	300	204	920
PwD_syn_151	1970	2426	436	1595	2119	2870	3390	861	595	359	3986	3617	314	415	1036	387	750	1517	347	978	410	1155	2150	392	989	373	395	524	390	604	1810	783	767	454	785	7672	1582	772	665	607	657	606	43	603	436	286	555	1179	420
PwD_syn_152	2732	5542	2021	5349	2338	568	825	797	1024	1396	3406	1506	1291	1037	275	114	292	2707	1023	674	433	1070	634	784	975	826	38	306	1322	1007	3213	1180	788	38	4	4300	408	2463	470	620	719	57	1046	1876	797	34	579	1038	10
PwD_syn_153	496	2081	1481	1622	1113	3432	3390	1596	709	1252	788	3331	652	124	460	553	526	1295	369	875	1115	278	850	702	906	111	16	77	1136	1007	1019	50	619	132	587	9470	607	505	200	39	808	426	48	1602	230	242	382	379	490
PwD_syn_154	701	4691	2356	2785	2634	2780	3346	1872	699	526	3862	3535	1244	396	1138	442	718	2707	353	676	1115	127	607	183	698	46	193	556	236	219	1519	2211	249	540	286	1677	1733	985	333	294	1440	177	864	1668	701	20	420	1187	50
PwD_syn_155	1970	4301	2356	5969	1838	2525	3359	1648	595	1656	3540	2245	954	874	1238	502	271	2676	263	832	1150	1223	1603	580	302	599	449	173	397	271	4791	1375	746	304	40	5804	603	9	5	390	211	0	18	106	687	250	0	2082	0
PwD_syn_156	2336	5168	928	4022	2513	1813	790	600	958	1913	3010	3535	844	698	676	502	166	1207	564	1179	1469	1163	1	581	389	72	742	432	732	229	4367	2250	244	60	85	8805	1190	852	874	531	1090	647	876	1024	760	70	182	704	297
PwD_syn_157	1778	2249	1558	3486	679	1243	3930	601	758	1269	2682	870	443	218	751	502	466	2484	1106	604	1101	1282	730	82	1177	770	302	165	1150	1106	1355	63	719	88	564	3560	343	2463	967	329	2796	499	1017	1600	305	42	180	290	1060
PwD_syn_158	2539	4691	1983	3331	1065	2030	2322	1109	744	969	828	870	934	249	326	612	729	1359	265	263	534	752	583	557	1002	613	62	195	1136	1007	4700	2256	769	494	670	7750	57	87	601	230	1451	20	1412	1050	210	86	79	716	400
PwD_syn_159	1556	3253	1739	1999	2338	2229	3879	1610	758	1714	1035	2205	298	221	1238	169	422	617	649	751	1115	334	2233	584	1002	506	397	357	430	501	3732	1511	844	130	320	4636	646	560	10	480	100	460	608	1912	0	470	608	1573	1090
PwD_syn_160	1818	4691	436	1372	2338	2561	3770	1632	907	986	1028	1380	419	1267	351	129	630	1935	859	605	258	56	177	55	0	509	3	257	625	805	1807	201	635	550	460	11351	496	46	264	289	1305	320	0	1678	54	26	601	140	510
PwD_syn_161	2076	5101	906	4242	1752	2560	3293	1288	758	1838	763	2075	1544	541	1083	512	724	1008	296	801	1232	463	186	784	981	830	300	416	1341	706	4214	1218	251	320	360	625	440	1895	931	0	97	620	1204	1678	85	24	333	1438	700
PwD_syn_162	2594	5800	748	4734	2747	3020	1449	1634	188	1974	814	2600	533	555	458	109	171	2369	767	482	1320	690	9	550	1002	740	46	85	1301	642	620	2256	755	277	111	12263	300	205	0	13	1897	356	206	2104	217	85	0	2	1000
PwD_syn_163	1821	1197	671	5128	506	2870	3432	2200	1024	673	828	3620	988	1395	351	565	342	1707	374	698	273	437	1710	757	17	146	722	155	1338	836	1097	2495	277	433	571	11351	646	470	21	194	2482	377	8	432	61	69	50	388	866
PwD_syn_164	2387	5168	1985	6645	2628	2875	843	1596	758	2047	858	1740	877	1304	1091	534	327	2707	390	978	1082	180	163	598	899	300	304	125	1535	1106	1231	41	829	2	16	1637	1720	970	954	869	2655	489	37	7	728	45	283	52	0
PwD_syn_165	1970	5646	2021	5861	2683	1454	3930	1154	1024	1396	788	1256	1694	1031	1021	239	199	2391	269	801	1469	256	1614	733	485	811	108	374	1172	1145	1086	2211	860	234	270	7672	309	615	1010	1094	405	353	80	1678	307	0	405	1308	48
PwD_syn_166	2388	4691	937	6645	2725	2363	2613	1027	785	1913	3540	4083	1512	509	458	442	257	1033	285	924	268	472	2009	334	990	550	243	556	1252	244	1568	775	359	537	44	597	1404	419	995	190	100	660	476	871	0	200	380	183	8
PwD_syn_167	2388	2278	1983	2118	817	1633	3734	1689	595	1106	908	4055	1244	1062	1021	442	223	515	369	613	1355	835	56	89	392	105	304	425	1682	291	3081	2495	755	205	668	5390	1046	706	931	98	1897	570	426	70	250	520	705	183	1008
PwD_syn_168	482	4301	683	5128	817	1887	3671	1636	248	1885	3540	863	1512	178	1076	512	756	1446	347	925	311	1163	0	723	399	49	247	137	962	765	91	1003	881	537	16	7107	0	2	1000	1039	1310	466	600	2102	11	469	9	879	28
PwD_syn_169	2199	1548	1068	3723	2725	1059	3930	505	1024	1991	1491	1055	1244	970	1465	532	729	2220	803	978	882	160	216	69	1002	270	801	366	835	244	77	2495	859	530	328	740	1300	510	455	793	6	124	615	1678	807	22	389	1775	1377
PwD_syn_170	1005	5800	1983	2545	1140	3009	1037	1366	595	1838	3964	4055	1130	241	785	512	671	2391	335	577	1101	0	1009	604	976	782	569	231	760	675	3011	2256	640	477	681	8813	1345	1330	222	1063	870	480	135	1172	882	1	130	12	440
PwD_syn_171	2046	4691	2021	5861	1088	2870	3930	1700	249	1343	2709	3331	1693	575	1309	579	724	953	265	978	1115	600	1092	717	1122	210	275	171	1438	836	1022	1027	444	239	323	9120	801	280	167	824	626	646	1116	1460	887	83	258	1076	760
PwD_syn_172	1970	5535	1162	1504	2353	3114	3390	393	656	1182	3406	2272	1693	208	275	465	662	1594	731	1179	1292	1298	2233	380	998	527	519	21	580	355	2301	2495	537	226	523	690	1647	45	32	640	1085	675	714	662	84	6	487	1173	0
PwD_syn_173	2387	1917	2021	5128	2725	521	1990	2036	952	1343	2682	2433	163	695	1412	592	719	2507	304	635	311	381	833	6	462	441	591	237	1303	609	1611	1010	449	35	0	7672	894	1427	185	802	2377	480	15	2076	288	249	30	19	830
PwD_syn_174	1504	4691	2356	4473	629	1543	1966	1015	476	1343	3746	1106	1564	218	1226	442	286	2040	336	1179	1090	560	2099	507	234	923	135	112	1313	1106	2208	1013	295	550	565	7134	906	1072	23	794	1613	557	754	1211	80	86	588	584	640
PwD_syn_175	1230	4196	1625	6299	2338	3468	790	1533	223	1252	3560	1344	1693	1029	275	442	758	1634	570	897	612	958	2076	252	560	620	59	72	1535	606	1147	1780	280	85	305	9166	1106	527	11	70	598	603	1041	2102	936	46	77	243	953
PwD_syn_176	2263	783	551	4077	1728	2639	3930	547	709	583	1993	2451	1694	176	351	312	199	578	654	924	1355	1282	2233	772	236	430	807	517	1282	804	109	120	280	526	327	11276	1407	572	1	60	1906	206	58	1803	65	20	307	1589	720
PwD_syn_177	2732	2566	644	6299	2145	824	3734	2200	628	1971	3706	3571	201	211	1049	512	249	788	747	616	544	242	56	712	108	619	5	454	297	306	60	1449	848	530	18	7270	796	1554	1	142	2280	450	20	0	323	229	80	85	0
PwD_syn_178	2732	5168	2004	6299	2513	2192	3879	448	529	1972	2968	766	184	218	335	113	329	1859	265	730	1331	526	100	157	234	123	249	156	327	306	3525	63	615	249	334	12263	1435	1570	203	544	2602	492	1204	1240	253	80	234	762	500
PwD_syn_179	2001	4474	629	5011	545	1185	3681	1634	352	438	3406	4135	1164	769	354	319	499	2512	630	979	476	708	72	87	918	850	55	524	1535	804	3764	992	885	402	362	4092	576	1067	435	29	1006	690	959	1070	707	386	75	60	1070
PwD_syn_180	2382	4301	1983	4471	2338	1047	2795	839	952	1252	1565	3463	1574	1253	1021	345	664	2484	416	543	1292	227	2076	263	1329	616	660	556	1450	375	1379	2495	345	400	835	141	1395	470	674	1028	810	480	475	914	903	200	297	121	908
PwD_syn_181	2433	4691	1678	1591	2740	1782	2363	383	595	661	908	2293	840	839	292	442	371	2608	296	1179	323	1080	1713	700	587	500	859	358	1230	244	1933	2600	709	526	802	7623	767	2005	602	31	1321	173	246	1944	2	288	30	732	820
PwD_syn_182	1894	5168	1915	5144	2318	890	2785	1634	789	572	1764	3331	231	923	1412	204	788	515	307	346	232	708	904	780	916	756	78	150	1088	1007	299	2226	245	64	547	935	177	505	7	862	88	384	1412	107	780	21	0	0	1316
PwD_syn_183	1605	2750	1579	5303	2338	1004	3930	1683	952	1494	2682	2086	1069	839	1524	100	723	519	634	978	395	1298	2076	747	939	906	829	377	908	809	3716	1747	897	550	169	11723	1600	1642	931	733	2200	480	330	170	296	528	638	553	1020
PwD_syn_184	2388	4691	2021	4217	2513	1231	1728	1402	595	1473	1358	4055	1294	1353	978	612	348	2484	296	979	1355	804	52	700	610	31	507	556	1175	805	3056	1747	429	454	329	7176	398	440	262	200	307	4	880	102	313	40	109	1464	1020
PwD_syn_185	629	2195	2216	5861	747	2293	3930	1287	1024	1103	908	2600	1693	202	335	130	264	1481	690	275	264	1163	2150	526	999	641	812	134	1535	690	4371	3023	959	230	67	5074	1707	573	871	671	50	150	447	1811	202	282	601	314	1048
PwD_syn_186	1970	5800	2021	5128	1356	1045	3734	448	216	1678	1866	4055	442	1395	296	371	199	2707	864	264	1292	231	91	750	818	131	529	425	1233	219	3578	617	545	507	268	10958	1407	2463	501	472	2885	680	1128	500	1	506	503	253	390
PwD_syn_187	1778	2278	2004	6299	2683	2089	3390	1634	820	1396	1727	2600	1244	1279	1452	135	312	1532	263	964	1119	388	564	739	1208	43	56	27	1535	836	3722	2256	686	200	728	4702	1733	1910	863	409	2495	47	40	649	655	280	208	277	1090
PwD_syn_188	2387	5800	1695	5639	2411	1253	1897	1286	758	359	2542	1106	1693	972	768	135	241	709	265	289	1355	569	109	732	1002	537	357	161	410	253	1665	3	636	526	748	7672	53	1300	60	1039	12	79	617	1674	904	246	607	73	48
PwD_syn_189	2732	4744	2320	2451	2304	3121	3734	1651	952	1527	3237	2260	1445	231	314	502	791	2694	755	1179	248	1163	919	796	926	746	275	545	535	254	1505	2211	800	526	143	4672	1075	505	201	194	1099	400	440	2104	280	207	575	1532	1426
PwD_syn_190	1722	5168	706	4734	2683	1025	3599	1079	249	1338	828	766	964	1227	1412	612	251	1257	833	1179	240	440	38	294	1122	600	0	150	1136	314	3560	230	744	538	138	12263	7	1954	922	39	18	661	1412	166	722	285	505	216	824
PwD_syn_191	695	2408	2055	2974	2683	3313	1333	1289	107	986	3964	1159	1424	1395	275	196	233	1600	844	1179	1161	783	1150	790	980	50	760	457	725	1145	1326	500	802	60	635	3181	1007	1529	733	1094	1120	484	1204	2103	257	25	9	212	610
PwD_syn_192	482	1175	346	1344	800	1140	781	1692	1024	1913	814	4055	1694	1062	1317	285	302	2369	296	1179	557	202	833	160	580	560	703	524	1535	737	185	1747	250	454	42	860	1247	669	4	673	100	689	1041	570	220	73	388	610	8
PwD_syn_193	2388	4744	765	5758	2747	3432	3832	1554	359	843	828	1051	1142	701	1355	195	613	2369	809	264	660	1163	264	712	1002	913	812	377	1535	614	3578	2495	242	526	55	3492	401	2	2	1063	1660	589	45	1678	88	485	808	1113	426
PwD_syn_194	2388	1596	2004	2202	2683	1609	3930	1596	906	1343	2403	1106	590	1249	1524	503	177	1232	368	936	530	185	1814	586	219	657	269	193	297	407	443	683	450	80	320	7067	1155	928	249	1094	1078	227	959	1904	767	440	240	590	700
PwD_syn_195	1736	4744	1399	1724	2513	3020	3858	736	952	1516	3325	3633	1512	396	645	612	695	1250	325	273	1355	264	1053	597	773	58	275	377	1682	305	1759	2783	743	437	266	5072	1204	542	650	744	609	499	501	1401	887	481	386	2204	1090
PwD_syn_196	2387	5800	1394	6645	2681	2870	1494	2154	1024	2047	3540	4221	1646	857	1041	92	241	2040	769	420	1292	590	153	276	556	350	501	440	390	836	1539	3023	540	505	375	11351	775	905	20	799	581	280	0	1247	460	24	6	338	90
PwD_syn_197	2028	3089	2004	2499	2338	3195	3879	2200	952	1194	3700	4055	942	1362	1118	302	724	709	713	362	785	1292	2233	258	334	339	168	277	266	379	1039	2256	542	84	12	3134	72	61	300	869	191	70	753	1678	605	282	78	67	448
PwD_syn_198	2732	3439	367	6299	2725	891	963	364	237	437	3248	766	1478	966	716	177	257	708	742	373	1062	280	2150	500	1272	775	493	156	1680	1007	781	412	870	8	375	3607	340	1929	1001	733	1237	16	959	1804	703	270	508	310	447
PwD_syn_199	666	4691	1983	3746	2683	2149	3930	634	709	662	2864	1646	1679	734	781	448	264	2460	1106	872	1355	120	2010	180	1105	209	861	275	1136	276	564	1123	517	307	27	10292	709	720	834	132	2176	395	262	1600	35	426	755	1069	400
PwD_syn_200	2240	1632	2021	6029	928	1047	3734	1359	709	421	3544	3016	509	149	587	442	304	709	606	924	485	60	16	684	1298	355	330	421	432	244	1080	833	254	550	563	3607	1395	101	737	809	791	424	644	1606	807	426	55	1899	1008
PwD_syn_201	1453	4301	1419	4734	2725	517	3930	1683	758	989	2033	953	1637	121	1021	442	789	2308	745	645	315	666	1203	208	922	703	617	216	1136	836	3535	3023	588	461	342	9850	410	90	1000	79	1097	640	36	1678	346	210	31	502	1090
PwD_syn_202	629	4082	1985	3199	2747	2149	1703	428	680	809	892	2619	1694	170	648	315	769	2621	263	541	1335	1298	2110	625	924	912	399	178	1085	440	2003	2211	546	500	367	9298	1068	470	551	1050	675	661	437	1122	687	200	90	573	646
PwD_syn_203	1183	2753	1986	4162	2338	2870	3390	1395	1024	444	3540	1615	179	229	351	284	777	1453	734	979	1148	36	2150	144	489	757	480	131	1050	334	4701	828	249	239	229	10170	602	792	485	1060	1580	290	45	1300	817	280	550	415	0
PwD_syn_204	1970	3358	1195	3706	637	1315	3879	2200	584	1396	788	2640	990	178	1275	130	763	2707	263	273	285	1282	2010	580	1329	679	816	350	1313	448	3222	1747	851	232	289	600	1733	720	15	191	197	313	358	1877	62	440	158	2211	490
PwD_syn_205	496	1716	1985	5861	2725	3020	2687	1596	652	636	788	1020	1663	345	528	442	788	1746	709	979	273	1236	2110	7	191	70	200	344	547	345	1238	1008	523	97	340	4744	1733	570	429	50	1019	420	1204	68	5	150	675	870	1377
PwD_syn_206	2041	3646	984	6645	2338	2713	1493	2200	595	1343	3986	935	278	935	275	104	619	2348	523	538	743	1222	2070	765	990	212	644	275	226	244	2004	521	983	526	102	1004	47	1293	931	1094	2348	463	467	200	63	220	8	1058	948
PwD_syn_207	1618	3954	572	2281	485	2118	1037	1899	775	1252	1016	2760	294	218	799	502	777	2391	854	979	560	1282	68	730	1002	99	633	376	1233	808	3722	2590	279	32	120	2600	1395	1979	931	27	2811	110	300	1678	202	61	731	1062	1377
PwD_syn_208	2388	1523	984	5834	534	866	3773	2200	659	1913	3406	1802	493	721	1238	291	759	1055	313	388	1148	334	2025	739	987	797	620	162	1643	365	1911	1001	242	100	308	7377	497	750	945	39	777	186	1412	1598	852	420	215	1090	693
PwD_syn_209	1143	4029	2206	5861	2683	1859	2464	1721	524	2047	3406	1118	1244	1166	275	304	724	2484	296	998	1292	320	812	768	599	580	492	267	314	836	3535	819	251	401	327	4007	1647	5	79	569	1790	480	952	2077	740	528	359	258	78
PwD_syn_210	1778	5168	2356	4734	2338	2870	3436	1008	952	1913	3964	1639	842	218	1059	212	591	1299	733	339	1115	858	2010	784	504	321	206	157	1518	1106	145	148	245	530	67	290	1526	1000	991	704	274	480	1204	1674	237	88	1	148	1377
PwD_syn_211	1454	1677	383	1344	2747	2600	2964	1596	1024	1929	987	2600	1693	669	1412	343	241	1232	740	924	703	690	1717	754	1122	509	720	352	1273	521	3113	2261	680	526	60	9450	500	1060	870	9	757	395	335	1510	635	528	503	1730	66
PwD_syn_212	2387	3901	377	5128	2679	1593	1969	448	271	947	3964	3350	596	239	1238	612	626	1232	730	606	1469	185	2010	555	662	493	827	331	725	219	1011	2011	442	500	167	7205	1414	277	712	610	963	300	530	0	10	18	80	816	0
PwD_syn_213	2469	4002	1985	2489	2426	1147	1799	1683	952	1054	1576	2036	1694	356	289	241	321	1117	447	248	1115	1218	2233	717	1305	222	693	527	1536	244	1063	621	452	508	39	12263	1395	301	379	169	1878	400	4	1004	25	171	800	1532	1390
PwD_syn_214	1376	4673	1912	4734	665	1243	3390	1611	722	1168	3540	987	254	1029	1252	215	724	1232	712	384	1115	1282	2094	788	29	489	770	457	1150	244	2757	2211	579	3	383	11351	1647	1121	1025	729	2877	660	410	1811	677	527	769	87	920
PwD_syn_215	1778	5800	1920	5861	2513	1064	2893	448	796	1343	815	4221	160	1341	1412	465	791	1719	852	924	1148	460	610	787	967	908	821	267	260	601	1051	1110	286	227	279	3604	192	1490	0	890	890	300	1204	2004	226	184	558	893	40
PwD_syn_216	2387	783	572	2748	623	3127	3734	1506	328	437	3964	3331	1030	1395	1083	304	303	2287	296	943	1292	482	1116	793	988	793	777	425	1338	306	1225	2211	759	303	287	7009	907	300	61	94	2100	287	606	900	177	400	686	302	1406
PwD_syn_217	1778	2167	1985	1308	1787	1721	3879	1517	595	2007	1359	1863	1512	1029	1524	158	181	1802	563	924	311	1285	1558	0	536	722	822	317	1136	837	704	1747	266	434	837	2050	1407	1583	872	869	2495	27	48	165	304	270	670	340	1090
PwD_syn_218	897	3678	1983	1344	2747	517	3930	406	176	397	917	3535	1693	398	296	392	258	948	1077	995	609	1282	2159	742	561	32	816	153	1136	246	1024	447	732	500	222	4006	998	2424	272	274	1541	327	921	1004	0	426	68	1313	40
PwD_syn_219	2388	4184	719	6500	1539	1069	843	2200	343	1332	3852	1260	976	839	1083	442	667	2484	263	273	1292	799	535	762	299	537	62	138	658	244	3031	507	642	260	768	7672	1395	1925	1	63	71	176	1418	500	383	42	170	865	0
PwD_syn_220	2388	3658	2085	2232	2725	2724	3879	1596	709	908	788	3535	1283	972	1412	612	791	705	263	336	1223	1163	30	242	107	736	686	524	434	219	1760	426	682	234	62	10455	158	1017	641	21	180	283	10	2005	200	40	380	79	1660
PwD_syn_221	2387	4820	1001	6299	870	3020	843	2200	595	1973	3406	910	1512	1029	1083	512	788	2040	467	954	641	283	923	822	105	420	18	3	235	1106	4011	417	492	537	388	2075	1733	925	10	858	2700	246	758	75	265	26	406	24	712
PwD_syn_222	1970	5800	2004	5001	1127	2794	3815	1634	758	1352	842	1258	715	536	1222	329	620	1348	413	978	237	1282	569	598	108	303	725	297	1682	568	1311	2206	779	532	526	7827	178	27	115	291	1101	680	457	847	422	272	688	210	8
PwD_syn_223	2387	2038	992	1373	1347	630	843	1399	1024	421	763	3535	850	412	275	502	374	2706	764	801	1148	287	883	200	910	462	269	297	1150	244	3681	2210	259	500	234	1712	429	2077	1010	291	2478	100	930	1370	67	75	154	718	1660
PwD_syn_224	2387	5168	1309	4730	2513	3468	3436	1413	952	2047	763	1106	890	658	1524	612	767	1290	307	979	1292	1036	869	563	1002	494	610	150	1535	837	490	411	822	16	566	7130	36	7	79	819	2859	20	1418	241	255	21	103	1468	8
PwD_syn_225	527	4691	2356	5861	1998	890	3390	1596	710	371	3784	910	584	426	1412	353	582	2194	784	929	1469	465	931	640	289	340	811	347	292	254	1046	2489	349	203	818	209	692	40	660	279	820	480	60	501	82	426	100	1004	10
PwD_syn_226	1438	5800	1693	1237	514	1362	3390	749	595	995	2682	3620	1471	629	1240	318	743	2238	834	571	232	1236	1055	822	1122	218	1	377	1535	836	1007	3023	283	537	565	266	405	93	61	1094	339	427	1412	320	7	355	94	100	1097
PwD_syn_227	629	4301	2356	6645	2673	3020	1394	1411	1024	1396	1793	4055	299	798	711	222	592	2565	733	1172	901	105	1967	567	800	333	572	556	1150	747	492	216	652	533	211	12263	990	310	265	649	1990	480	904	1808	718	44	600	572	60
PwD_syn_228	701	1729	498	1322	793	1887	1037	460	789	1343	2682	1134	167	922	1472	604	779	1232	794	273	670	588	2150	727	126	629	134	177	1136	271	4746	2823	266	43	247	4005	640	607	965	167	980	170	470	1400	820	288	759	505	2
PwD_syn_229	1778	4731	1794	1344	2338	1591	3708	1683	1024	1343	3707	1448	419	1374	765	525	221	2707	752	929	1289	707	275	593	975	34	251	102	1016	836	1030	3023	846	207	766	9169	706	1705	954	91	670	646	1414	1652	735	24	366	394	1000
PwD_syn_230	956	4795	1421	6612	2093	2169	790	1240	701	906	2449	863	511	1395	1238	194	322	2040	508	924	1368	555	715	57	859	751	861	556	436	378	4567	1535	899	500	330	9029	1400	1005	971	1093	2394	80	457	1577	708	16	516	1830	490
PwD_syn_231	2732	4660	2356	1474	1336	1059	1735	812	278	1940	3264	3535	1216	594	275	472	578	1235	358	495	1215	38	42	560	471	500	540	1	1228	307	3914	206	259	7	121	9029	1395	102	249	850	2176	606	906	1605	270	328	309	578	902
PwD_syn_232	1778	4744	1056	2039	2301	2870	845	2200	448	380	3540	910	542	839	501	612	722	745	634	1014	1355	453	465	526	524	502	517	0	328	219	3721	221	255	203	547	2606	1502	73	307	174	1399	661	1418	900	737	56	488	530	16
PwD_syn_233	622	5210	708	6645	506	2870	3626	1416	595	1913	1862	2075	1512	155	1083	406	791	2530	864	918	1255	896	2150	597	999	703	482	43	1573	1007	3722	2495	879	472	460	2352	1027	880	461	209	2301	278	1204	400	88	10	325	70	1316
PwD_syn_234	2387	5800	572	5377	634	3253	936	1651	709	955	3964	3029	418	143	977	334	241	2592	309	248	1148	228	60	710	8	613	440	547	1150	327	3113	2807	245	30	365	4340	1490	522	605	170	2189	690	440	200	87	107	70	4	10
PwD_syn_235	701	4744	572	4475	2338	3468	3854	2146	758	1630	2682	3331	1512	413	356	271	263	2369	367	736	1115	536	2010	668	911	522	175	524	457	606	2513	1747	266	97	226	4995	974	507	553	1063	247	480	4	12	8	40	300	90	1660
PwD_syn_236	635	4691	1446	1894	696	1535	3930	1181	709	359	1909	4055	768	253	784	204	682	515	839	1179	1286	182	355	343	22	510	95	184	1220	351	4691	456	242	50	568	12263	1395	550	76	27	411	206	431	844	55	284	286	1532	1660
PwD_syn_237	2454	2228	2021	5128	2338	3468	2581	380	709	1300	3540	4221	500	218	774	427	476	2054	656	801	1148	329	2110	540	509	25	320	357	1313	874	3313	251	266	526	837	8958	42	478	66	1094	2073	480	959	1875	771	485	783	25	1168
PwD_syn_238	1946	4744	1240	1360	2338	2497	3226	1634	709	1556	2203	910	1605	769	1336	123	758	1967	767	690	1292	1282	2076	53	916	603	861	305	1455	254	3014	1898	945	540	51	8646	1674	1237	87	794	2400	402	1204	360	90	470	685	255	1010
PwD_syn_239	2388	1192	967	1483	2725	1145	3436	512	235	1713	933	2495	1694	487	418	582	791	2265	307	978	662	505	599	260	77	800	457	267	1211	271	770	2495	644	0	403	7729	1647	55	839	61	458	247	613	870	703	80	300	180	620
PwD_syn_240	493	4651	1966	4097	1868	2100	3344	2167	237	1107	3506	4055	1165	839	1412	415	291	2369	307	290	1469	582	1666	560	994	503	764	67	1136	1007	3638	1460	245	194	457	12263	1180	1302	76	64	1661	506	775	2102	236	128	570	1730	1488
PwD_syn_241	2387	1459	2356	4734	2747	651	3153	1634	822	1396	3406	4055	257	610	1021	562	331	1003	307	835	517	939	57	486	992	440	299	153	305	616	1158	47	402	473	407	652	1733	403	931	107	2176	403	1204	306	690	80	406	709	356
PwD_syn_242	571	4691	375	5128	1845	2513	854	1242	1024	405	2682	3331	465	805	1348	512	524	2484	752	565	435	1282	2076	799	104	192	607	161	793	783	3413	8	853	550	571	3770	1644	785	60	450	180	16	719	2102	162	446	765	530	151
PwD_syn_243	2573	4691	1049	3772	1842	2870	1137	2200	758	1252	814	1419	1504	958	1131	113	442	719	864	248	507	15	398	740	887	309	661	150	1136	271	1470	3023	422	23	623	4873	1101	1015	871	1006	669	608	960	1678	32	255	506	1109	1008
PwD_syn_244	2387	5136	2356	6102	2693	2403	3930	1636	709	1396	3406	4221	816	396	354	392	205	1020	757	756	232	438	66	567	533	463	104	177	607	1104	706	1331	245	526	200	7260	180	620	768	219	1597	83	186	1600	160	102	680	130	400
PwD_syn_245	1970	5227	1606	1377	2338	2588	1323	591	952	1396	3938	2600	271	262	1238	465	791	1709	269	628	964	1236	161	522	999	799	603	233	843	254	1445	2251	249	230	578	9835	297	665	112	1094	1719	272	446	1304	733	288	3	886	1660
PwD_syn_246	482	2716	1983	4801	713	2720	3879	1596	308	1343	2489	3535	1512	972	557	126	372	625	758	924	1115	1163	17	60	448	50	209	377	1023	306	3701	2242	322	200	487	2000	517	177	130	600	187	483	585	1830	764	80	87	426	1096
PwD_syn_247	749	2804	1788	4814	506	1820	3734	1651	1024	1893	788	1813	208	360	275	140	339	1108	852	720	700	730	1970	190	528	764	197	286	351	464	1088	68	549	454	158	7050	1093	1004	380	794	1320	426	548	1188	712	20	505	209	0
PwD_syn_248	1778	1985	663	6617	1706	2713	2569	495	192	1023	1963	1526	1572	134	861	130	199	1389	333	466	1314	1236	605	451	235	43	609	117	1058	648	3722	2072	459	20	513	4658	1308	963	172	683	2508	288	461	838	207	247	214	244	1660
PwD_syn_249	539	5800	582	1344	2339	3180	3879	408	109	1396	1016	1052	992	1395	884	272	733	551	864	305	1115	1163	102	282	1122	543	324	77	215	271	3781	2256	305	547	366	561	1395	557	931	30	2176	502	200	1674	770	280	509	878	408
PwD_syn_250	2732	5800	2021	6645	1622	3403	3525	448	1024	405	3964	2106	1244	736	1238	517	709	1942	353	1135	1286	833	2150	684	990	443	698	532	1136	254	4099	811	242	140	326	8265	482	20	1010	1063	2950	465	540	500	82	205	200	278	327
PwD_syn_251	2387	2457	1983	1370	1499	890	2417	386	952	2047	3986	870	160	972	309	167	773	1232	559	978	273	586	2093	482	2	770	467	425	1313	805	1326	2778	243	454	354	3540	1607	959	75	869	1759	606	302	2102	810	289	373	82	1404
PwD_syn_252	1240	5800	2356	4102	1573	2870	2990	1634	724	1615	1759	897	1668	207	354	438	235	1352	307	801	1355	1163	2233	442	164	109	23	230	1338	244	1062	1518	781	526	267	2616	1107	2340	300	799	1600	420	405	106	50	169	50	64	904
PwD_syn_253	1112	5168	1521	6330	2683	2713	2433	1910	783	1343	3986	3535	1472	839	724	612	668	567	748	354	462	1298	2110	721	138	52	651	120	1313	420	2014	2211	843	543	364	5401	1017	565	284	60	1978	526	205	3	72	25	650	629	28
PwD_syn_254	1245	3912	1692	5007	1137	1047	2826	2200	758	405	828	2276	1507	978	1412	182	243	2104	852	924	637	926	927	54	506	650	360	57	308	855	2801	1254	245	550	324	3372	1249	1025	340	240	1069	109	126	1606	2	146	108	183	303
PwD_syn_255	1970	4056	1985	2209	2513	3035	2046	1683	952	1904	2682	4221	532	757	1125	442	330	2369	772	260	1292	1222	2110	139	2	202	0	556	1136	278	3948	2271	743	251	309	5990	1017	1570	1010	440	1810	480	10	427	80	485	0	237	1450
PwD_syn_256	2388	4825	2356	5223	2318	3071	3436	1563	758	1951	3713	4055	809	764	464	120	397	515	487	979	1217	1282	646	781	229	321	152	392	1150	254	3236	3023	885	63	835	93	1033	222	220	504	7	690	715	1200	61	100	107	1040	1316
PwD_syn_257	2169	3623	2237	4423	2338	3432	3070	1663	534	437	2793	3331	1495	911	354	114	261	2369	296	978	1115	700	2233	581	1175	427	159	425	1150	590	3036	2001	837	454	410	9600	5	470	80	468	1282	286	447	1402	733	20	675	8	406
PwD_syn_258	2388	1135	933	4597	2379	1547	3930	1651	651	1487	1267	1416	1649	839	1524	113	544	2297	265	924	958	142	1118	587	1002	672	290	237	1313	244	1794	290	690	0	821	2344	1610	2186	331	291	10	125	647	1603	751	220	588	122	460
PwD_syn_259	2388	5168	2356	5861	2252	2128	3390	1850	109	1905	1664	3030	1137	1049	354	502	263	2059	830	924	1292	1236	2	726	990	309	391	376	1535	271	1160	2256	342	8	417	2017	567	1062	80	68	299	0	1017	1142	2	15	425	130	1377
PwD_syn_260	2334	4691	1198	5861	1994	2610	3161	1683	281	1858	3793	3331	465	1302	1412	465	199	1795	307	622	1292	1103	696	710	135	700	314	377	1443	441	3750	508	941	48	837	4661	1470	0	309	1063	710	485	1412	1606	840	481	180	10	10
PwD_syn_261	1139	3719	401	6339	536	1361	1576	1810	758	1673	3154	3535	1392	227	783	545	341	705	531	818	539	21	2090	787	999	768	207	335	387	244	4240	2240	839	207	564	4610	1019	770	27	0	1688	690	308	1678	90	406	286	1784	1060
PwD_syn_262	2388	2025	1983	1237	2725	1142	3930	1577	351	468	828	4055	438	769	1083	442	718	1518	858	978	1388	599	230	794	509	42	236	154	282	254	3722	2495	295	97	360	3402	1407	1156	4	494	2176	690	1412	1604	355	444	712	1532	7
PwD_syn_263	2388	4263	1247	5861	2513	1356	3930	1596	116	1794	1443	3751	905	218	1083	298	199	2369	753	1179	1115	905	2076	365	302	400	540	152	1136	247	2869	1091	768	236	269	7260	7	1093	181	794	970	320	13	1811	88	400	790	1732	1377
PwD_syn_264	482	5800	1044	6299	2548	2622	3930	1653	1024	943	3406	857	543	185	347	262	568	2649	354	978	1436	1227	805	768	1250	55	661	237	553	400	4091	1471	836	83	40	1605	687	1961	800	541	1101	661	418	1811	910	82	5	100	0
PwD_syn_265	1970	4744	941	6612	1258	2713	1024	1773	1024	1343	3964	1131	723	715	1524	158	263	2657	269	1179	395	238	236	554	1034	632	206	302	1682	244	1655	1460	750	237	503	1660	44	147	285	617	1477	470	240	800	92	72	716	1732	800
PwD_syn_266	2732	4301	1138	1666	2468	3449	3930	1121	595	1913	3986	1261	916	728	1021	190	720	1759	366	586	793	220	2233	502	393	129	665	290	1313	254	772	1403	274	97	432	7675	903	1320	625	443	331	340	501	808	701	220	353	1039	268
PwD_syn_267	571	5601	1830	5311	634	2237	843	1683	378	1343	1815	870	1628	391	614	512	772	2484	265	264	266	428	2010	765	20	42	350	425	328	836	1503	1031	242	464	639	9155	1582	1722	869	869	1897	280	0	483	542	105	308	746	40
PwD_syn_268	1970	3060	1985	5362	2455	1650	1281	442	732	1396	2400	1029	1694	824	354	502	758	1926	752	979	498	877	412	104	434	555	200	261	1313	1106	4065	1721	251	83	220	268	80	1900	580	733	2888	560	117	1140	70	220	6	334	21
PwD_syn_269	2732	1865	1885	5128	1408	2164	3754	983	715	574	967	2393	555	972	354	226	788	1194	524	248	1421	1236	24	247	1122	45	678	106	1136	805	4061	1747	346	477	571	3667	1014	1352	827	594	1592	483	1412	1600	801	482	593	1774	50
PwD_syn_270	2387	3935	1075	2972	2747	3432	3660	1156	1024	412	2754	3331	1648	628	951	160	697	2484	342	304	461	1298	2110	579	901	392	92	357	1095	727	1724	83	987	14	259	3100	405	1900	8	36	2792	480	38	674	462	176	283	34	0
PwD_syn_271	2604	5800	2091	3460	2747	2146	3436	2185	753	633	3964	1113	1694	769	1021	135	378	1104	399	1179	1280	1236	2110	196	132	633	672	351	1136	355	2601	2617	256	206	226	2670	415	1580	80	292	790	640	1204	1124	388	480	550	319	1050
PwD_syn_272	563	4676	1983	6299	2456	2581	1037	567	1024	903	3226	910	1317	759	1433	120	668	1466	264	924	1292	1298	900	736	1002	300	575	165	1336	1106	4010	2701	242	22	327	11351	1407	612	391	421	1300	576	210	1441	504	222	538	101	1660
PwD_syn_273	2732	4619	1985	5128	2338	1126	1854	934	222	1343	3964	2381	538	223	1238	352	470	2391	263	438	272	1222	0	780	64	277	91	357	1313	602	3670	2495	832	202	320	4496	1707	400	125	83	2800	406	1204	1751	50	120	435	788	1402
PwD_syn_274	2197	2844	1789	1532	2709	2494	1599	777	952	1977	2682	1646	1693	728	1397	124	788	782	362	978	424	1163	1650	424	389	100	805	401	1375	1007	4671	313	247	500	229	3000	1483	1780	1025	469	1300	677	960	550	262	109	210	2163	397
PwD_syn_275	2178	5800	782	1759	1532	2763	3579	2140	595	1913	2659	3535	542	228	752	449	199	2484	814	999	1148	77	1947	667	358	750	302	187	1454	817	771	105	786	463	600	605	490	746	740	189	1897	400	1418	2102	5	480	595	1554	300
PwD_syn_276	2388	5168	2004	1503	2177	2757	3390	1596	952	1396	800	800	759	1319	1485	502	339	1555	265	1102	1292	1222	10	719	989	760	861	177	1010	644	1084	591	251	433	369	7360	901	2022	174	599	76	405	446	1031	24	89	352	303	900
PwD_syn_277	1741	1175	587	1328	1556	3468	3436	1957	758	1387	2584	2439	1088	1098	1021	512	199	2040	265	930	1469	560	2150	512	938	380	72	127	1127	1007	1232	2700	430	3	281	1056	1317	870	440	259	854	474	402	1609	9	46	310	1732	410
PwD_syn_278	1778	1137	604	1237	2683	3468	854	2095	1024	871	2168	4188	1694	1199	506	130	253	2484	733	918	1273	586	402	443	678	603	9	220	395	1106	292	51	832	238	8	5655	543	542	800	543	1897	470	735	2000	469	246	70	1	610
PwD_syn_279	2387	5262	1676	4642	2697	2870	3879	2166	595	1918	2682	1260	1694	217	405	182	390	1455	895	1179	1080	1016	68	725	80	206	610	345	845	808	3098	671	282	550	426	1675	1705	75	1010	14	370	220	245	719	51	75	783	274	1377
PwD_syn_280	1945	4970	956	6645	1832	1007	3914	500	786	1252	2547	910	1694	801	1473	367	625	2391	307	978	1148	5	1095	676	66	78	197	157	1150	736	3033	1960	822	207	279	10922	500	270	300	94	97	210	1412	1204	42	2	106	1182	87
PwD_syn_281	2262	4301	2356	6299	695	2179	3879	998	595	1343	3406	3233	1512	622	1283	585	293	2301	296	1163	1355	86	860	502	469	320	410	357	297	1007	582	2256	695	257	110	7704	703	1417	967	61	981	400	311	97	216	426	690	200	90
PwD_syn_282	2388	2281	1430	3710	817	1469	3390	1715	348	1401	3986	870	434	1208	1154	512	788	2369	307	275	444	367	2078	732	206	332	557	524	1153	685	3578	1240	307	59	628	1165	937	922	226	29	2311	406	960	1405	907	306	359	114	50
PwD_syn_283	1970	5800	2309	1270	2725	1148	854	663	1024	1396	1713	2850	738	545	414	114	249	1419	715	748	311	578	89	784	974	193	202	277	1136	1106	1764	1747	858	537	67	4967	1404	532	879	464	1455	669	137	661	201	446	800	1007	427
PwD_syn_284	826	5800	2356	1372	919	3020	3436	1596	869	405	814	3973	695	869	1524	580	299	1169	296	674	1268	70	778	667	123	706	801	431	297	537	10	3023	242	303	715	8053	1733	2463	165	68	3157	552	8	668	208	440	9	1109	3
PwD_syn_285	701	4301	1026	3073	2725	1625	3013	1596	952	403	814	1981	177	1029	1238	465	241	515	554	801	1287	867	43	667	936	408	309	132	1357	615	3196	1147	259	431	365	1930	95	352	961	4	2100	656	26	1107	62	500	107	104	1316
PwD_syn_286	482	1080	2088	2480	721	3020	1425	537	1024	949	1565	870	919	839	296	142	180	685	354	653	1148	34	198	714	128	439	40	212	1313	701	1032	202	478	491	457	4760	1733	1515	495	4	1570	414	901	1848	231	86	570	161	400
PwD_syn_287	1200	5800	1985	2654	2063	3468	3390	1683	163	1156	1972	3108	1244	1262	351	135	682	705	754	995	413	255	131	668	462	80	805	390	1313	805	4756	2495	266	6	350	3610	326	907	1025	369	1080	606	510	1052	633	145	800	22	1008
PwD_syn_288	2387	4691	346	4734	2513	1177	3436	500	169	1477	3540	2435	544	186	705	505	464	1115	723	775	458	63	810	89	399	750	593	350	1682	836	3407	2525	954	90	478	10697	1647	22	303	496	2101	318	17	609	69	80	699	803	67
PwD_syn_289	2388	4744	2021	2216	2566	1147	980	1300	758	1678	3986	1915	1291	1055	1083	542	468	2369	304	821	1292	345	520	415	975	14	145	365	657	448	62	1811	857	59	467	4308	1712	7	371	640	1417	450	207	1061	205	353	538	2209	32
PwD_syn_290	1970	5168	1608	4734	2338	2870	3253	1750	732	1913	1130	863	1694	793	1083	612	283	2193	754	290	1419	365	1017	114	936	782	692	147	1057	580	1312	113	251	0	564	7000	1477	750	750	398	808	474	1030	1104	8	426	669	349	494
PwD_syn_291	2387	1087	1605	6299	506	2870	3879	1084	324	1396	1602	4055	1445	1296	296	130	358	709	296	535	467	1282	726	10	999	110	229	425	311	686	1351	2256	251	105	347	3257	900	492	1025	709	610	455	419	1006	230	286	1	1647	1030
PwD_syn_292	571	1059	346	6558	2725	571	3879	800	758	1457	3420	1610	1244	1052	711	190	282	705	706	979	1292	835	2110	544	1298	176	492	331	1585	306	3971	2256	246	376	15	3352	845	1864	466	869	395	240	42	1050	5	412	33	2075	703
PwD_syn_293	2365	4744	994	1344	2725	1530	2950	1634	182	405	814	863	1512	346	1021	135	189	2245	722	284	270	903	2233	12	714	773	836	556	1100	817	3701	2256	245	40	408	2622	283	2070	322	20	2102	290	454	1674	20	426	435	1532	58
PwD_syn_294	980	5240	2004	5861	2725	2422	3734	2200	1024	1913	1701	1835	654	769	354	465	427	705	800	465	232	99	964	713	1002	70	502	287	1136	254	1864	808	788	480	331	9799	750	1427	409	624	2800	661	200	1905	762	502	601	102	1060
PwD_syn_295	571	4691	1939	2079	2747	515	1956	393	779	1252	3637	3535	504	362	354	612	166	1388	269	391	1124	60	67	507	434	330	640	372	810	306	3584	1261	786	498	257	3033	105	503	625	1039	58	220	1418	1308	390	528	773	172	300
PwD_syn_296	2033	4744	2021	1322	478	517	3930	1634	709	970	763	2997	177	412	1021	353	724	2707	292	683	1292	1102	2010	205	14	0	300	75	1150	444	3596	1747	245	526	807	3171	86	1070	164	249	1908	160	65	1650	602	86	500	1043	490
PwD_syn_297	2638	5771	2356	6299	478	890	3436	1651	758	2047	3543	3635	1693	1366	1041	415	782	2199	265	978	1000	216	2027	110	971	748	223	425	1136	647	1005	2211	749	248	403	1927	1100	1802	950	1089	1325	450	846	1164	2	482	190	12	1062
PwD_syn_298	2640	2429	1500	2834	2581	1265	3390	590	758	1932	3307	2600	1542	1273	291	92	279	515	773	924	1223	830	99	360	901	9	677	122	597	254	752	1747	540	204	64	653	90	452	387	269	1897	310	1412	1140	426	80	495	89	1090
PwD_syn_299	2387	1787	1983	6299	2651	2882	3436	1752	758	1598	828	910	599	995	715	361	181	2040	263	248	311	420	717	580	134	623	660	116	1313	244	1010	2926	976	526	571	941	1205	1526	972	720	1007	360	1366	535	704	270	530	810	1000
PwD_syn_300	1970	1175	488	1344	538	1888	2347	1651	384	613	3625	3536	692	475	296	349	266	1985	852	480	1292	0	10	511	902	92	303	232	556	401	1364	611	839	383	622	8430	607	0	341	160	778	45	1330	1634	703	228	88	416	68
PwD_syn_301	2573	4703	2004	2834	2338	634	3879	342	1024	2013	3406	863	1005	1382	948	215	319	2707	269	978	311	850	55	636	481	47	249	556	1484	306	1140	513	251	207	324	7630	1582	1494	560	4	1054	480	764	1811	736	200	645	410	1316
PwD_syn_302	2732	5800	2021	6645	2221	2713	2573	1634	709	405	814	2600	1424	647	384	168	217	515	337	979	606	325	2013	660	964	69	685	177	1350	505	3000	2011	834	454	68	7690	1407	1490	280	869	726	0	335	400	50	470	386	706	1000
PwD_syn_303	1778	4615	616	6299	803	1059	3930	393	758	1408	908	1692	1492	141	1238	142	746	1194	653	978	275	368	2030	756	698	453	650	425	1313	545	1787	1958	832	30	220	3070	49	873	70	229	1120	606	830	1604	860	488	600	206	40
PwD_syn_304	1970	4301	758	5033	2338	1852	3930	1683	758	954	788	3331	1424	1395	311	392	769	1489	269	928	914	594	2150	46	481	917	663	327	1390	707	3789	2748	243	4	571	7992	1401	960	37	1063	1929	108	1002	638	380	289	220	85	1056
PwD_syn_305	496	3840	2298	1893	2683	1323	2188	1634	709	1105	2759	4000	602	949	522	307	482	2369	449	561	1049	1163	2076	411	881	152	68	220	828	1007	791	1851	246	526	108	680	355	1032	20	603	1770	618	460	670	202	242	377	562	875
PwD_syn_306	629	1397	346	6299	2378	2815	3390	1634	595	1161	3567	4055	1431	535	401	519	241	2040	629	978	1469	567	1603	768	277	34	693	556	291	805	3103	3023	742	503	723	9304	1015	110	871	294	225	422	1412	1400	680	429	25	1129	0
PwD_syn_307	2732	4691	990	4734	1530	3135	753	1596	1024	644	1523	1106	632	518	1238	165	682	1535	592	510	232	1282	95	500	284	693	300	377	1535	1145	3535	1233	908	424	622	4095	1647	957	855	99	1996	268	333	1989	488	240	528	1129	808
PwD_syn_308	2388	5257	1649	4954	830	1799	3801	1683	595	1252	1510	3600	290	218	459	547	758	727	864	427	311	1222	1592	766	1106	539	502	357	1535	626	4250	1045	718	487	124	1065	5	472	39	99	1149	480	401	1609	540	85	370	1800	1000
PwD_syn_309	1795	4744	2011	1344	2725	3020	1021	1596	758	1507	788	4221	269	365	1021	310	302	1363	694	924	1145	1222	3	132	950	570	530	417	1645	584	3532	853	444	272	170	6337	206	910	840	239	270	404	134	204	833	205	208	289	300
PwD_syn_310	1970	1517	457	5861	2481	3432	1805	1651	952	413	3406	2600	1601	435	1238	122	791	2391	267	982	1355	94	2010	9	166	519	811	556	312	686	4791	707	259	400	268	3548	1582	1931	1	777	2500	400	681	1582	26	100	113	1368	1660
PwD_syn_311	1041	1287	2156	3874	568	1577	3879	1683	146	663	1352	4080	779	1242	1399	239	239	1509	263	868	1163	1062	1022	550	1023	703	304	487	1315	805	3595	158	253	537	323	7662	14	401	130	744	2217	680	1412	1804	706	426	0	1188	362
PwD_syn_312	2116	5097	2176	5128	2278	864	1903	1544	508	1193	814	1803	1512	769	1412	244	257	899	307	249	1115	1163	1057	633	1034	359	260	377	970	219	3722	2027	749	207	669	10422	0	715	1010	794	2781	586	716	1110	3	460	2	744	38
PwD_syn_313	496	4691	1985	3618	2747	3432	3436	1634	758	714	3406	4162	210	1216	418	509	166	899	702	503	520	438	596	542	168	416	436	425	827	649	4791	2101	295	401	668	3300	97	2284	889	209	2018	606	410	2102	714	222	485	103	0
PwD_syn_314	2294	3711	2004	5128	2338	515	3918	1932	1024	2047	763	3535	515	415	1412	286	758	1999	369	801	688	256	7	794	233	450	742	556	1535	805	3701	1201	255	307	124	12263	1016	141	540	829	0	222	1005	1840	320	42	569	1000	905
PwD_syn_315	1970	5168	2004	5170	2683	1737	3390	1968	901	1396	3986	863	164	772	1271	135	698	2484	756	675	1115	859	297	784	289	56	318	161	1682	805	3701	81	281	397	30	4450	1703	1305	360	591	2495	480	440	1571	769	426	80	1009	408
PwD_syn_316	1970	2771	448	5128	1867	2318	3390	1440	368	1430	3406	3569	1412	857	890	607	388	2535	888	275	1311	766	2233	747	569	417	60	187	297	306	60	1006	266	248	356	3072	794	1140	527	74	1180	370	959	1678	482	81	0	2211	1660
PwD_syn_317	2387	1106	756	3343	2747	3020	3879	1309	680	1343	763	1692	1512	249	275	442	618	1463	333	1179	1193	518	2107	48	397	652	849	43	1252	219	3522	1867	864	72	564	499	444	2405	492	489	206	200	465	200	829	36	69	69	208
PwD_syn_318	2489	1256	2060	6299	2747	2437	830	1411	758	1343	794	1843	1694	218	1292	442	709	2040	815	275	1292	810	110	734	300	343	602	377	396	760	3535	1711	251	99	347	10697	25	332	45	200	1200	320	468	70	467	289	610	24	0
PwD_syn_319	1840	3395	1985	5128	1002	2870	753	655	758	1042	1330	3172	710	728	275	583	362	2369	653	273	1292	1240	2110	741	1329	800	839	193	394	306	1364	1766	245	47	612	75	701	1407	680	726	2035	465	645	100	66	26	610	1114	1090
PwD_syn_320	1178	886	2004	5987	2513	3468	3879	1619	124	1982	3986	863	160	362	755	512	762	2707	696	979	1355	14	156	460	962	42	761	320	1313	887	2577	1080	413	454	376	105	1733	1500	150	60	560	300	1204	1674	508	485	200	1532	80
PwD_syn_321	1778	5800	1985	4156	1771	1109	3734	2036	758	931	3986	4055	1693	626	1095	404	534	1587	269	866	1292	598	663	129	325	72	394	357	1535	688	3554	196	825	547	21	629	1008	979	931	1080	570	466	959	1010	40	485	783	32	1412
PwD_syn_322	2366	2617	1985	2661	696	2153	2635	1596	709	1913	3540	3086	665	130	1083	153	759	559	443	926	1257	1236	499	240	705	738	661	277	1552	805	3722	11	302	526	1	7230	413	2009	384	663	1200	606	1204	841	405	200	538	670	8
PwD_syn_323	1079	1750	2021	4479	2683	1591	3118	2200	952	1396	1763	4055	241	171	275	512	369	2707	630	626	962	775	1111	760	376	533	241	377	637	701	3028	3023	259	433	837	824	1200	50	255	894	2176	426	0	1678	761	426	470	1009	318
PwD_syn_324	482	1059	629	5128	1808	638	3930	2200	952	1013	2898	863	1452	297	1309	312	717	2707	510	801	463	417	2216	575	560	850	345	357	1300	244	3010	3023	245	437	418	5340	90	155	306	24	2046	128	445	278	309	528	144	719	20
PwD_syn_325	2387	5800	436	4734	2513	2002	3436	342	1024	395	2694	3535	1462	1314	275	361	355	1702	296	978	1292	272	286	587	953	9	602	14	1150	1007	1073	283	266	550	780	63	900	50	5	7	3127	50	960	404	779	49	750	800	43
PwD_syn_326	1843	4301	459	1483	2725	2384	3390	1683	952	1487	1386	766	904	765	415	512	788	922	871	248	1292	785	10	723	1002	641	402	138	832	1145	1061	811	276	432	564	4770	410	1784	355	764	57	204	960	1200	230	86	450	103	1316
PwD_syn_327	2387	4691	1997	6645	2701	2870	843	500	143	1997	3540	2600	402	862	275	512	768	1597	893	979	1292	323	2010	725	1122	360	340	383	1206	1145	1353	1747	280	407	345	6600	1647	1572	261	715	1794	520	1187	1474	206	120	649	36	1090
PwD_syn_328	1970	4650	2021	5861	2747	2713	3734	2200	595	969	3964	4221	1244	769	1083	364	414	2369	852	275	348	1288	69	596	468	106	152	328	620	580	1290	526	259	495	438	7301	1530	2142	427	49	2175	606	706	72	80	412	231	612	1000
PwD_syn_329	1674	1002	1173	5128	819	1833	2201	1596	521	1148	2592	1510	526	776	275	612	522	1688	265	801	415	190	2233	787	986	832	693	425	835	805	3231	17	705	550	315	6875	1395	2410	320	297	2596	80	19	401	885	280	186	39	320
PwD_syn_330	1778	4744	1605	6645	2513	2820	3436	1534	407	2047	2828	3558	1286	1119	296	132	199	861	263	273	1469	53	2010	241	956	458	277	355	268	1106	4655	70	882	541	262	12263	1003	820	1025	1063	1180	20	108	1301	158	520	280	2211	721
PwD_syn_331	627	3563	1983	1272	2513	3020	3436	1058	709	1940	814	2600	1244	812	1422	312	633	1163	714	760	1469	567	56	723	738	751	507	11	297	1145	3578	1001	379	402	407	5600	1733	74	2	859	713	606	959	1270	430	70	183	218	820
PwD_syn_332	1778	5168	2021	4049	872	2007	3436	2200	595	2047	1746	4055	994	558	1083	111	756	1229	852	682	1355	713	2233	6	931	150	777	156	1422	667	1900	1881	830	300	837	7270	1395	1427	300	401	70	601	975	1678	28	176	693	1182	1090
PwD_syn_333	1676	1372	2004	6645	2181	517	3930	1938	709	743	3986	4055	977	763	751	512	713	1253	289	886	258	817	48	127	1128	3	91	280	892	307	3800	147	721	30	637	671	387	1322	0	1063	2192	184	5	1504	67	248	86	308	100
PwD_syn_334	1730	4744	2094	2323	2338	3432	3930	1438	758	1099	3664	1980	1694	600	416	465	241	1933	265	978	273	232	556	596	1298	60	318	230	1150	747	1735	741	242	237	326	3195	1647	2430	970	204	1706	510	1088	1478	692	224	500	1008	60
PwD_syn_335	923	4744	572	3978	2338	1114	3734	511	900	771	1701	2263	1694	649	692	606	624	2391	616	978	1115	1222	1470	742	975	79	79	378	1682	894	1077	1691	522	537	235	767	117	21	742	300	1680	480	947	70	709	140	608	460	1007
PwD_syn_336	2375	1689	2021	5128	2416	2870	3930	1264	709	1252	3529	3414	354	622	1482	319	645	1340	269	290	1292	229	17	782	1127	527	241	107	1458	421	3250	2259	339	130	362	6090	9	1960	650	1060	890	410	713	5	79	69	560	280	1444
PwD_syn_337	2732	3068	629	6625	696	3020	3734	1634	749	493	2805	4055	417	299	1412	520	769	758	296	622	258	1163	2010	221	939	647	206	267	1313	1145	309	2283	712	503	467	3883	1407	777	811	733	2477	480	55	1478	732	455	308	1649	1008
PwD_syn_338	1046	822	572	4071	2338	1047	3930	811	758	517	814	3610	1388	436	1021	465	263	705	853	1179	430	224	190	783	199	109	735	4	1367	287	3701	51	749	550	237	8377	10	1530	720	85	1471	408	959	479	250	320	104	1182	1007
PwD_syn_339	2307	5663	2356	5535	506	3468	985	2200	595	1252	1824	2600	740	347	296	582	429	1191	296	924	1469	1282	19	789	306	500	12	278	1328	656	4635	1563	340	537	818	3300	1733	1427	189	20	18	480	540	0	403	500	290	400	1447
PwD_syn_340	2338	4691	1311	6299	2468	3247	3436	693	436	1391	1106	956	298	366	354	162	758	1725	335	248	1359	326	65	750	1082	10	860	350	328	812	3748	1261	820	200	37	3005	1174	1074	431	204	2351	681	700	1402	272	120	8	437	1070
PwD_syn_341	2732	3035	1696	4954	2513	2427	3683	689	653	1343	3406	2944	1375	839	1021	232	166	2040	764	979	273	1163	1610	558	992	724	742	524	1150	1137	3202	1051	859	200	384	11032	1407	1735	931	79	993	61	450	1140	760	508	16	90	1090
PwD_syn_342	2732	5168	1985	4204	2747	3459	3879	2039	369	1395	2846	766	812	1208	757	120	279	2545	307	873	405	469	69	68	1066	370	232	211	1313	607	1037	210	865	547	360	12263	608	2410	305	411	2495	661	438	1678	232	0	510	1129	408
PwD_syn_343	2732	5168	1983	3405	1505	2517	2780	1596	969	1027	3406	3331	1693	1395	878	142	762	653	370	405	1298	1298	2110	733	927	3	360	357	1136	844	3701	1747	849	549	235	2303	605	302	670	316	1071	680	955	1040	760	66	255	597	23
PwD_syn_344	2562	5800	1985	1483	1966	3468	3476	342	252	1504	3964	4055	490	438	545	142	788	1990	784	251	232	387	2076	46	610	874	6	377	1136	1117	2707	2743	284	508	362	7001	807	1899	680	50	2478	350	678	1903	13	226	578	711	1390
PwD_syn_345	701	5160	2356	2603	1124	3020	3930	1283	595	1252	3955	904	434	319	950	188	257	2526	563	264	1288	5	970	703	964	501	350	377	1097	897	3635	1000	849	103	229	1647	785	1000	361	714	1789	66	74	1403	277	100	608	483	1040
PwD_syn_346	2388	5168	1985	3704	483	830	3930	1643	758	765	3626	910	490	920	1412	465	791	1409	326	979	258	1261	220	118	6	12	270	357	753	271	1701	207	827	320	311	4357	1647	702	875	793	3157	600	400	601	420	142	380	1186	305
PwD_syn_347	2658	4744	1636	5861	2513	2751	753	1275	548	881	3964	1039	1314	1192	1032	127	289	1842	296	979	1148	380	877	444	379	52	857	122	316	600	1716	1056	842	443	802	285	226	684	430	690	99	66	1117	407	608	400	370	414	1347
PwD_syn_348	2387	3678	2004	4734	1382	3003	3734	1683	952	1488	1983	4178	565	839	275	312	367	899	269	979	403	1163	756	90	999	650	822	300	1535	1108	3001	13	759	483	316	40	1092	1301	480	887	150	340	1204	1260	530	528	10	1303	1007
PwD_syn_349	529	1705	2021	4979	2006	1052	3930	1312	797	421	3335	4205	1512	708	558	536	784	2369	479	801	767	580	250	718	689	920	861	357	1136	476	3750	60	258	525	800	5533	1304	60	931	794	7	310	8	2104	202	4	807	209	41
PwD_syn_350	701	1416	436	6299	2747	2713	3436	1071	421	405	3986	1165	544	1269	1412	201	501	1708	313	1179	554	220	519	281	538	555	185	130	1338	664	1732	20	445	38	256	1670	798	100	62	510	3000	586	112	1308	332	412	561	813	342
PwD_syn_351	2387	5800	1544	1447	2189	1881	790	1339	758	917	2682	1609	398	1328	1083	163	730	1279	307	940	288	1222	2064	727	678	320	522	516	1214	621	1	2211	747	290	477	3965	403	492	808	134	887	225	960	1602	89	222	86	702	90
PwD_syn_352	1573	1578	2021	2784	2683	2376	3734	2200	472	625	3986	1975	1424	791	1412	534	724	1343	1106	779	1265	736	60	721	932	557	232	227	595	642	1500	2123	242	206	350	4639	1708	77	820	703	2177	480	0	1202	487	280	500	1272	1090
PwD_syn_353	2081	4691	2135	1618	2530	2718	2950	1651	192	501	1370	3535	544	629	354	332	650	1470	462	1179	1355	737	496	743	481	520	86	377	1150	805	3535	1000	272	19	162	8625	1582	1300	931	854	1608	645	444	0	53	146	521	500	1491
PwD_syn_354	2732	1256	2004	2598	2529	3020	3734	393	379	1008	763	3331	1693	223	351	155	220	1335	663	779	1115	1298	2076	587	234	109	167	556	1137	1007	899	86	830	81	563	10672	1430	1300	250	293	1288	653	430	70	163	505	383	170	920
PwD_syn_355	701	4793	1036	4065	1263	1044	1390	820	595	783	1755	910	1265	1249	1238	465	758	1818	633	771	922	1222	2105	643	1101	854	565	514	1267	414	3535	2815	332	524	364	100	1395	134	1025	411	300	660	708	1249	220	25	601	365	1008
PwD_syn_356	701	4744	2175	3208	2747	3326	3914	1651	864	2013	763	2600	744	138	649	168	340	2549	861	404	311	28	2110	724	986	375	200	327	1535	219	3067	3023	465	502	622	1002	7	1706	201	31	271	190	65	1710	787	54	162	1182	300
PwD_syn_357	2387	4378	436	4734	2513	890	3879	2200	539	2047	814	1168	607	222	1524	316	324	1242	390	1179	1292	1222	2010	666	905	710	861	374	698	219	3722	7	266	420	408	4804	1006	1524	193	624	2850	220	915	2000	68	436	139	1129	440
PwD_syn_358	1970	5168	768	6299	1293	2713	1740	1596	815	1897	3945	2600	1694	331	1517	465	758	723	419	1179	1460	1282	901	582	1122	603	419	524	1313	1007	2710	68	548	454	627	10501	1079	1570	21	424	2495	221	1412	1673	703	0	14	717	586
PwD_syn_359	1970	1498	1985	6645	1861	3432	3390	1502	595	1079	1244	4055	679	972	364	502	299	2333	276	978	1292	1282	920	702	906	56	220	87	296	1106	744	2410	251	506	300	8258	35	1710	567	0	1789	369	959	1600	820	260	5	382	0
PwD_syn_360	1634	4450	584	1344	2358	1616	1423	355	831	1193	2682	2291	288	328	1021	153	355	2391	819	979	770	726	2233	642	76	483	690	15	648	499	3511	2253	256	530	122	3170	1307	510	5	123	1897	430	1418	401	820	220	0	272	1428
PwD_syn_361	2285	2753	792	3771	2513	3432	2211	545	952	753	2028	2600	539	348	1412	442	494	1954	396	1179	277	1282	2076	580	165	224	793	207	1006	465	4307	2082	251	10	141	9029	447	152	39	784	1897	606	550	604	705	75	176	467	1290
PwD_syn_362	482	3078	1893	5861	2338	515	3436	1596	1024	1351	3540	3490	1170	121	587	468	702	705	691	798	1332	410	1013	405	464	433	819	307	1396	696	3578	1670	825	454	235	8124	948	654	121	80	70	72	1418	2104	2	400	684	517	6
PwD_syn_363	2582	5800	1983	1322	2747	1686	3436	1376	952	1343	3406	1245	704	769	1524	594	474	2369	269	1179	500	206	1679	284	114	512	452	250	387	564	3701	443	449	87	362	7100	673	2	1025	60	188	480	2	1501	808	485	633	1550	1040
PwD_syn_364	552	4744	790	6558	2338	2567	3634	2200	758	421	774	4221	864	148	1021	512	791	2707	269	818	1355	1207	1586	224	977	425	40	33	1678	631	3701	1266	264	190	677	10005	205	577	176	1071	843	7	12	1207	201	0	110	2107	1660
PwD_syn_365	2070	5203	1575	5658	1706	2713	2771	1683	758	685	2297	3506	1244	826	1265	502	788	1558	559	561	1115	810	600	430	1107	109	430	457	452	1145	4095	104	686	433	229	4451	705	30	7	521	597	600	9	204	287	67	536	0	1660
PwD_syn_366	1778	4691	1082	6645	1348	2229	3461	1634	758	784	2767	863	261	317	461	265	576	2369	471	1179	783	84	977	582	609	92	181	357	538	501	1000	2495	765	222	272	7400	1570	1517	212	794	827	154	960	1031	752	180	0	209	820
PwD_syn_367	1248	1175	1983	5244	2725	1412	3859	1870	216	560	3964	3331	1693	300	1021	181	663	2707	392	324	438	1163	10	452	835	507	602	276	1314	254	733	269	266	307	329	851	1070	4	871	869	2507	686	406	112	200	257	650	12	1316
PwD_syn_368	629	5374	477	2000	2338	899	1454	1678	302	486	828	4055	272	653	868	585	765	1525	333	1179	1217	886	2076	732	192	900	762	407	1415	401	3722	1747	282	96	20	3768	1627	705	223	394	361	39	415	976	32	501	596	1069	1008
PwD_syn_369	2388	4691	2021	6401	2124	1168	3390	1590	259	1720	908	4100	544	208	1524	354	348	2369	424	924	1469	1254	430	18	108	703	609	172	1326	306	1541	780	534	205	663	3805	373	2	235	899	867	480	826	1140	911	24	99	233	1316
PwD_syn_370	2732	2969	1546	5093	2747	1036	3879	647	952	1451	3986	4154	1693	803	466	365	361	1232	760	635	1148	504	2110	787	1298	861	182	357	415	368	92	1747	788	277	520	3202	80	0	420	60	2495	602	428	1811	702	326	256	108	92
PwD_syn_371	2227	5800	2280	3407	2747	2517	843	448	156	1343	2682	2805	207	1395	579	612	262	899	296	277	631	1282	2018	86	1001	725	8	357	1045	809	508	1228	359	451	79	3860	500	70	3	99	2478	86	822	1070	791	29	652	1129	1660
PwD_syn_372	2692	5800	2004	1237	2747	580	3273	342	169	1622	1159	1158	1424	853	825	327	241	1408	733	568	1292	1298	32	583	1307	576	379	205	1343	689	2789	2495	582	454	335	5077	1091	50	740	733	2147	670	924	1204	33	280	660	65	1377
PwD_syn_373	1139	5070	583	4734	2683	3020	3734	1651	709	437	2223	4055	625	1129	1345	465	185	1726	263	979	1355	1282	412	435	5	71	802	74	576	836	1070	506	739	237	800	11927	1036	1200	310	1094	2709	467	13	1601	200	526	1	1021	1408
PwD_syn_374	2498	3139	436	2254	2577	890	3390	2200	117	359	3540	4055	177	286	1083	92	723	709	272	583	232	966	2229	284	486	577	334	67	1167	305	3722	2011	755	6	566	4647	505	2060	1025	1091	2897	70	1418	1271	732	100	305	213	40
PwD_syn_375	491	1326	572	6645	1118	3468	3879	1596	139	1444	3406	1232	1558	344	621	379	263	2040	453	1179	755	261	2110	756	336	80	693	524	1313	807	4351	2256	935	526	770	8604	338	1810	370	454	1070	423	960	1678	231	406	10	517	800
PwD_syn_376	1062	4691	587	3473	879	1260	854	500	709	371	1922	3535	832	517	289	290	263	849	433	979	283	1142	266	522	629	530	92	421	1313	219	3535	1250	789	503	670	9029	624	422	381	210	307	321	916	1470	687	448	450	2211	1490
PwD_syn_377	1341	5800	1983	5861	1710	1463	3648	1596	928	516	1227	766	1512	349	912	193	350	2404	324	264	1355	963	2030	137	572	641	647	276	1682	312	608	2215	835	454	526	300	1647	1577	871	869	1275	480	1412	1064	261	420	201	1072	1008
PwD_syn_378	1042	3331	2006	2041	2731	3020	3318	1850	952	1160	814	2954	160	1198	1021	524	791	2366	295	938	1355	1236	2110	562	397	1	823	55	1150	1007	1830	3023	242	260	209	4004	900	1577	380	1063	2310	455	113	800	367	420	507	503	1008
PwD_syn_379	2388	1237	2246	5755	1473	2329	2110	1634	143	1343	763	808	1515	1016	1518	442	323	2605	597	521	376	1015	859	428	1329	579	650	184	1313	569	1758	3023	739	507	340	10697	1064	760	1005	1029	2478	450	14	1479	842	446	560	38	0
PwD_syn_380	2037	910	1839	1237	2513	3432	3879	622	1024	1402	763	4221	772	750	296	590	688	856	853	801	1278	708	600	57	20	330	307	7	1682	608	3240	1481	336	500	628	10043	1495	1238	24	804	2055	50	960	1970	691	280	14	867	1377
PwD_syn_381	496	4301	1374	1372	2725	1789	3930	1634	595	818	1474	2600	579	613	1228	492	474	1754	310	275	1469	1282	2105	31	427	0	40	425	1030	607	3551	591	269	51	724	905	441	52	831	297	1007	580	405	1663	22	418	288	212	800
PwD_syn_382	574	3339	629	1322	1747	515	3930	1741	595	2047	3986	3762	468	121	275	156	224	1181	265	801	268	738	2150	558	1002	559	220	321	1290	709	1933	2495	245	537	502	10875	1005	1676	22	722	2176	661	45	2104	50	240	4	62	410
PwD_syn_383	2732	783	436	5861	1681	2161	2431	948	401	1412	3407	1263	1424	132	1041	116	682	1416	269	1034	1355	183	2010	658	463	602	361	100	1682	311	1766	2488	266	502	279	3873	1395	795	871	733	44	608	106	1340	208	107	580	239	1377
PwD_syn_384	2082	4301	1985	5861	2747	3413	3390	1163	922	359	1377	2569	689	1252	1083	413	777	515	369	848	238	380	966	84	1002	700	609	556	1067	836	644	1200	940	266	63	7052	1017	685	1025	699	114	626	19	773	69	480	10	134	80
PwD_syn_385	1970	4691	2004	6645	2274	1723	1718	1325	758	1190	3406	3535	831	300	1021	162	435	2707	296	924	1296	662	662	262	901	917	610	357	750	354	3505	3023	734	270	825	9763	1395	707	761	78	321	7	141	1300	732	280	788	2053	1316
PwD_syn_386	845	1127	1985	2449	1943	3284	2329	2157	380	1113	2682	2124	941	567	351	125	667	2076	307	979	1115	1222	2150	140	462	450	610	527	1682	306	1119	308	340	502	554	1703	390	560	429	90	2176	480	1412	1811	283	156	58	1232	40
PwD_syn_387	1277	3646	971	2156	1783	2870	3436	2200	595	381	3981	4055	592	359	1412	130	199	743	265	267	769	358	1156	100	975	549	504	357	1150	307	1556	1747	985	94	27	11351	452	571	220	699	1006	267	914	1405	80	57	83	1129	808
PwD_syn_388	1970	3369	688	1344	2084	3020	3879	948	595	467	3781	2133	416	738	581	130	661	2309	1106	1179	1436	1236	66	15	999	306	60	57	353	706	3799	2003	534	30	508	12263	707	84	180	759	778	667	1204	120	714	425	60	1075	1377
PwD_syn_389	2219	4691	2021	5861	2018	3413	3930	1651	758	1252	3406	3331	726	982	1238	515	364	1480	707	557	1216	80	606	212	6	11	792	552	1150	306	1065	1507	752	437	345	1005	1507	210	60	104	827	99	175	1500	936	1	673	70	300
PwD_syn_390	1054	1697	2021	2061	2338	556	3597	1683	595	1016	3406	1605	234	1395	1261	612	788	2598	315	273	1355	435	2076	566	919	771	762	10	1682	306	3722	2223	642	390	300	3626	506	42	725	292	646	480	801	2104	0	0	365	782	1377
PwD_syn_391	2408	5694	2004	4027	634	593	3734	2200	595	359	1842	3423	222	862	1083	555	788	2682	307	273	802	1298	2010	708	1002	117	487	157	1030	360	4646	1455	834	220	564	4453	1582	205	462	744	1092	428	439	1410	163	69	210	40	390
PwD_syn_392	2388	3996	650	1344	2513	1169	2889	1634	1024	2047	3986	863	1384	293	1083	197	245	705	265	689	1115	286	2110	118	902	644	827	381	1558	302	3871	2406	251	13	321	4355	1733	0	993	129	97	210	1204	871	67	131	130	806	52
PwD_syn_393	1778	4301	550	5226	1008	1059	3734	1634	748	732	3964	1106	1224	369	1238	314	548	1841	833	979	424	1222	2201	707	1182	13	200	257	1682	1106	1785	121	389	92	332	5068	650	770	271	1094	1017	652	1028	1678	202	206	284	73	300
PwD_syn_394	1970	5800	2021	4206	817	3338	3436	1683	917	432	2636	2106	1149	426	1427	465	724	2369	1106	917	438	915	14	582	566	405	146	198	1535	573	1080	1495	855	436	11	12263	802	24	45	581	1721	450	1028	178	809	260	41	202	810
PwD_syn_395	2387	3598	2004	6645	915	2870	2438	500	249	787	3013	4055	419	272	1412	512	445	2484	585	477	1148	702	368	694	912	72	662	127	1292	244	1821	496	266	500	564	10055	1477	1897	967	199	2199	651	430	1663	535	412	93	844	740
PwD_syn_396	2732	5516	1135	4815	506	1059	952	737	739	484	3847	3535	475	938	776	585	791	2150	263	979	382	869	10	570	207	830	37	206	1240	244	4265	2421	246	130	637	11351	1007	50	590	1094	1700	380	430	1101	81	20	0	1050	998
PwD_syn_397	820	4691	2021	3618	2747	3468	3031	393	558	1098	978	3515	1119	839	552	465	682	709	763	979	804	1236	900	584	1329	143	561	355	1136	587	1748	68	802	533	828	10054	447	470	340	20	800	460	360	10	730	486	414	812	860
PwD_syn_398	1118	5168	1983	5555	2730	1538	1443	1651	746	1343	3986	3535	198	392	1083	244	166	578	269	1179	1148	575	630	22	625	579	599	524	1248	306	3722	531	824	130	803	7672	1107	2410	61	20	219	90	501	1652	755	485	360	80	0
PwD_syn_399	482	783	797	6645	1935	3439	790	606	952	1301	3778	3535	1490	218	598	111	222	1232	265	402	1124	2	607	269	1329	790	219	556	1535	506	3701	2205	853	388	364	7731	1407	990	1010	524	1018	6	960	1200	213	81	375	500	1090
PwD_syn_400	1764	4744	1983	6645	478	3112	843	579	107	1252	3367	2600	1657	218	1021	279	228	2707	263	988	1355	741	156	491	330	560	620	174	1483	1145	1075	2211	819	83	302	606	1074	710	0	4	1030	7	819	900	400	500	3	570	1008
PwD_syn_401	1630	1059	1985	4711	1966	2028	2161	2200	709	1343	815	1925	1693	704	351	582	657	515	265	979	258	815	2076	37	720	877	360	530	1132	662	3185	1747	755	420	628	5094	472	585	901	80	542	480	67	1171	712	155	300	2084	1190
PwD_syn_402	1908	783	1985	5003	2725	2745	854	1596	196	1204	1442	1057	910	415	1082	212	682	2707	372	290	621	1163	1056	516	1329	752	261	344	1313	256	1558	2495	814	90	230	11351	1498	400	7	259	2176	570	1303	1678	212	485	681	7	1008
PwD_syn_403	1864	4301	587	3350	817	3432	2833	1828	663	1343	859	4146	276	1342	1389	405	421	1818	422	979	1469	850	2076	135	977	399	166	425	1130	254	1015	1747	842	492	768	9152	477	80	609	228	2147	320	845	1001	931	426	68	23	1400
PwD_syn_404	2732	4744	436	1372	2513	2300	2200	393	952	850	3406	3535	1278	1116	1276	225	199	960	643	924	955	374	877	284	1204	690	203	192	1150	340	3960	2691	832	500	506	3000	1600	1570	40	584	7	450	228	608	320	425	90	1082	400
PwD_syn_405	2387	853	2271	6102	1797	3020	3798	1982	810	1396	1998	1870	609	575	1524	164	682	1697	269	926	1115	1222	261	714	156	626	800	107	373	306	4791	2203	493	240	265	7672	1295	22	297	714	2527	624	17	670	369	320	265	1530	1000
PwD_syn_406	1970	2625	905	5861	2683	812	3734	1596	414	1480	3406	4221	452	1122	1021	113	562	2707	269	329	1292	492	2150	539	296	152	805	296	1313	1065	3704	2267	759	509	365	6027	302	307	349	204	2469	425	1418	1800	483	45	208	770	1082
PwD_syn_407	482	2697	602	6299	538	517	3054	830	918	1600	828	3535	1244	950	413	473	260	1323	824	924	311	250	28	147	999	233	319	117	212	836	3535	2256	893	437	10	9690	1395	452	967	1094	1075	340	17	1007	880	20	380	12	1316
PwD_syn_408	496	3347	2009	4787	2308	3468	3030	1566	709	1705	908	2236	811	1029	573	114	295	1959	435	801	1469	715	291	534	488	320	452	104	1313	609	700	1151	730	526	462	2672	83	8	476	474	72	606	910	1070	200	280	680	830	1000
PwD_syn_409	1463	4320	1527	1237	2520	3164	3436	1864	188	1333	814	1830	1244	218	1083	585	186	705	792	674	777	1236	440	97	6	342	409	122	1157	306	784	2495	835	500	369	9033	704	810	871	746	199	480	36	1678	3	500	727	829	60
PwD_syn_410	701	5168	1983	4809	1067	1146	1037	1289	758	1054	2041	1508	660	818	1497	525	166	1732	263	1179	1355	1236	2110	294	1122	678	649	554	1134	1145	1045	2495	266	478	533	9470	1400	1102	1002	401	2872	225	1418	2028	360	20	615	504	943
PwD_syn_411	1678	5506	1689	2048	2085	711	3436	442	936	406	3446	2322	1424	996	277	502	263	2369	647	279	1235	434	2194	480	497	170	296	102	388	367	1091	210	242	400	469	3621	1647	620	373	99	2992	454	406	41	930	383	618	83	40
PwD_syn_412	1312	4301	797	1246	2683	3468	3930	2200	880	403	814	1218	1512	839	275	115	723	1719	265	275	1355	837	1757	82	187	873	271	377	1150	234	3722	163	253	134	452	9404	1170	1207	871	409	2495	2	960	1402	222	100	675	1451	660
PwD_syn_413	1970	2449	1428	4681	1509	3468	840	2200	1024	1396	3406	910	706	972	576	488	702	1300	265	924	311	206	68	14	964	53	142	165	1316	306	3489	215	552	2	366	3065	489	13	120	781	27	53	848	1072	714	222	4	104	1070
PwD_syn_414	753	5168	2021	3283	2747	1485	3879	1596	952	359	1324	4221	694	131	819	462	267	1115	431	275	1148	322	597	804	906	427	805	355	1328	271	4566	706	352	480	267	70	1007	1542	40	24	2176	200	412	170	712	0	308	572	1660
PwD_syn_415	2388	4334	1983	6305	2683	1294	3390	2200	269	1343	1059	1106	1140	1318	354	591	292	1055	287	923	268	600	183	549	999	392	80	556	328	670	3701	2035	257	356	270	1093	1027	2062	33	816	720	480	271	2104	200	76	18	713	1000
PwD_syn_416	680	5168	2356	5861	506	1736	843	2006	595	1396	1928	3243	694	328	1097	347	512	1963	830	273	1260	1127	2074	692	162	768	849	556	1116	252	3072	2256	251	526	836	9029	1647	240	560	34	199	640	418	1970	820	226	5	1732	1008
PwD_syn_417	1970	4691	572	4734	478	1047	3390	1675	952	1126	1373	2600	1244	280	1083	127	314	1620	509	264	268	1025	95	577	1305	709	410	78	1682	486	1752	6	443	200	80	7975	406	1828	501	1082	1305	8	605	1061	200	528	33	111	50
PwD_syn_418	1970	1507	2122	1372	2725	1047	854	1683	709	1252	835	1258	1512	491	1448	92	578	2391	884	929	1115	60	2233	114	304	704	630	384	1682	1106	3541	1	242	489	245	4676	207	560	1025	334	1788	400	6	2102	930	283	285	93	0
PwD_syn_419	1778	4691	978	4075	1787	2828	1133	1410	756	2047	3406	3535	1512	1223	580	441	738	2484	357	801	499	1163	165	733	52	180	267	524	1095	1007	2701	551	869	91	59	6201	1372	650	368	28	1504	532	1418	1078	202	165	796	785	260
PwD_syn_420	1778	4744	2021	3043	2725	3121	3879	1631	107	1343	763	1953	190	756	1351	257	187	899	265	801	1265	1227	2000	269	1309	632	100	425	826	560	3701	24	565	408	784	7005	1002	973	780	814	2477	426	959	2000	87	70	82	1732	1377
PwD_syn_421	2416	4744	1985	5861	2497	3399	3390	530	1024	403	3540	3411	1512	1337	1412	237	197	2391	267	273	258	1014	2010	566	696	363	206	524	1136	254	1288	1185	259	400	323	7093	347	2082	286	694	2571	480	425	1160	807	235	571	1005	1008
PwD_syn_422	1532	4301	1985	4734	2725	1286	2968	442	595	1318	814	4221	1512	769	1084	174	168	1534	709	643	268	288	1055	329	772	224	645	277	1136	219	2719	1045	317	2	65	11351	200	448	850	433	127	640	916	1574	105	50	549	1145	1660
PwD_syn_423	2387	4744	2356	6165	2338	2870	3879	1683	758	1913	908	1336	1444	1325	631	124	709	1002	547	924	1453	91	98	592	1329	632	609	230	982	219	3015	2256	245	40	361	2001	88	64	1	20	2407	406	636	1604	9	202	393	107	400
PwD_syn_424	1970	4691	1934	2596	1420	1887	1473	393	186	516	1324	1865	1658	1293	351	205	199	1246	330	992	1469	892	1150	223	999	349	849	387	1682	1007	1300	2207	287	413	653	3405	1418	1400	380	63	118	15	959	1072	220	9	300	618	1018
PwD_syn_425	1537	4301	2004	1344	1497	1186	3930	2200	1024	1976	3406	1426	924	1395	856	107	389	1005	377	377	232	1233	1416	506	418	738	65	305	582	1007	1801	2094	619	498	628	11351	1081	42	381	695	521	600	15	1900	701	400	364	53	1000
PwD_syn_426	1970	1243	1842	4930	1029	1452	854	2083	449	1343	2368	910	1424	151	1026	199	244	2047	678	924	311	1168	85	690	272	576	479	257	1150	1106	4461	2220	935	202	379	3721	987	1480	45	24	490	606	1418	74	752	460	208	1150	8
PwD_syn_427	2128	2805	583	4734	2125	3468	3879	1223	758	1768	1762	1106	1244	859	1238	534	271	1355	722	979	407	783	2010	798	988	559	729	276	582	271	1197	2256	348	454	779	5920	606	1221	805	1063	1278	200	1418	6	217	126	200	1799	0
PwD_syn_428	2388	4744	1983	2360	1768	2479	2320	1651	595	1396	2568	4221	1322	769	1412	195	379	2484	385	298	362	210	80	690	339	576	791	152	782	805	3722	1823	949	30	662	9623	785	573	721	8	2800	407	56	110	782	127	205	229	790
PwD_syn_429	1619	4304	923	1317	2513	3289	3436	1634	1024	1913	1552	910	1512	338	354	114	655	629	302	248	1355	975	895	788	876	470	67	228	297	269	4591	2211	918	195	340	4570	260	439	875	3	1585	416	617	2000	480	414	434	1588	1660
PwD_syn_430	701	5390	629	6523	2683	1614	1495	1645	410	1252	984	910	1244	977	1004	169	668	709	887	979	358	1236	109	550	396	900	745	200	1224	691	3443	2080	281	200	328	7705	405	1503	967	891	449	426	324	1601	2	205	303	18	1660
PwD_syn_431	952	4063	1934	1483	506	2713	3221	1641	193	359	3540	1105	1694	1325	275	512	498	2363	337	956	1115	612	2233	564	392	483	824	225	516	244	494	3023	242	248	510	7972	1733	1102	13	61	1903	363	940	2068	10	149	675	130	1008
PwD_syn_432	482	1175	2004	3031	2502	3214	3436	1651	595	1285	3406	3253	1554	972	292	442	257	2006	353	978	1105	143	303	682	999	44	327	321	1150	805	1041	1747	754	444	270	472	1703	1407	190	61	1100	92	925	514	932	20	3	283	8
PwD_syn_433	1778	826	1239	4297	1148	3468	2156	834	458	1516	795	779	360	202	1021	502	324	2484	587	275	411	221	1522	576	306	652	609	14	1535	597	1592	99	251	209	246	3600	1733	1576	931	693	210	499	403	1207	307	486	49	503	1316
PwD_syn_434	2043	1342	1592	1344	2683	2713	3930	2200	758	446	3406	870	1398	1339	1502	502	267	1609	263	248	495	360	68	244	1132	707	161	227	826	836	1712	290	743	50	622	5605	1733	1470	87	1069	1306	480	960	1805	736	2	517	1318	1060
PwD_syn_435	518	5601	990	3937	2390	2334	3128	585	188	1343	908	2930	1123	144	1524	335	259	2707	679	822	1173	716	2231	514	1122	789	355	425	1143	710	1858	1747	530	127	512	7691	1600	2012	121	279	700	220	12	201	55	420	24	72	790
PwD_syn_436	587	3311	399	5128	2338	3156	3930	1651	758	2047	3540	863	1694	1266	474	532	241	2484	500	798	1469	1236	969	749	187	27	861	255	195	1100	865	448	266	7	210	7620	1582	1635	872	660	2002	480	1204	1674	392	27	85	202	1010
PwD_syn_437	571	1256	741	4286	2526	3432	3930	1634	257	437	3964	2600	566	1101	1021	208	791	1599	345	264	1355	263	1920	786	486	66	140	328	420	480	4033	1010	559	53	711	9652	1595	700	129	7	16	420	431	1379	237	349	550	12	490
PwD_syn_438	501	4744	346	3949	2683	2265	3037	1683	758	989	805	803	1231	1395	757	130	308	1232	307	319	273	67	2076	814	1123	703	213	377	1313	262	1753	3023	842	407	360	12263	905	74	65	190	1897	670	405	2102	784	202	675	596	900
PwD_syn_439	1014	5130	2331	4184	1295	3468	3734	500	410	1343	3406	3331	582	769	296	172	263	1879	762	979	1355	183	157	314	908	55	829	556	1535	1007	1006	33	357	318	362	8400	1402	1070	304	1094	1700	389	20	1570	202	250	302	575	0
PwD_syn_440	1669	4691	1905	1654	1509	1804	3625	1634	222	436	2682	4055	1258	1082	1353	112	703	1261	296	248	1355	120	658	220	556	725	552	524	295	405	2551	403	245	77	38	2471	1647	1056	931	858	1128	250	660	2051	2	442	702	349	64
PwD_syn_441	1353	1512	2207	4734	506	3432	3436	1551	1024	1396	3964	835	1693	972	1311	366	263	1343	263	699	1148	517	1163	584	250	653	10	360	312	349	3705	3023	242	202	241	3075	1647	1324	32	419	3157	481	158	1070	330	9	609	1110	1316
PwD_syn_442	1047	4451	1709	3019	2513	2870	3734	685	367	1252	1273	2193	1512	769	1138	283	604	2606	852	290	311	1163	111	5	1329	456	828	276	1342	367	1154	1747	245	250	351	9997	62	722	72	892	2176	249	806	645	30	517	287	54	700
PwD_syn_443	1775	783	2318	6645	2533	3377	3930	2045	1024	990	1132	3535	669	818	1210	555	693	768	422	700	970	280	260	107	1130	493	571	22	1535	254	5	2365	247	37	240	702	373	990	0	548	78	110	12	2104	712	82	490	200	407
PwD_syn_444	2387	5800	1152	4259	2513	682	2595	1634	237	1612	814	1106	1512	1286	490	332	356	703	703	710	1404	663	1819	168	955	391	0	210	195	1106	3701	807	259	4	315	654	1395	1883	501	459	907	300	820	809	668	474	466	820	1377
PwD_syn_445	571	1397	628	6545	1745	515	753	1683	596	1921	2721	1335	714	839	275	512	318	1232	653	321	1294	72	2010	250	939	910	190	392	1670	607	467	2235	336	43	208	4691	1006	570	555	460	2607	124	1418	402	763	486	60	890	860
PwD_syn_446	2387	3369	1306	2666	2683	1126	3436	1019	709	1343	1740	2700	1513	1247	1364	206	396	1792	353	978	990	1298	2233	596	623	92	512	425	561	1106	3464	2256	922	550	259	2608	1641	1870	564	1063	1202	623	908	1940	167	475	550	1458	8
PwD_syn_447	2387	4393	1958	1483	2513	3468	3879	1651	709	460	3984	4221	1644	998	1524	392	348	1313	269	574	1355	1282	2233	560	1122	758	342	350	1136	649	797	1807	549	200	377	4930	1733	1540	853	298	2897	690	501	1300	236	80	601	144	8
PwD_syn_448	2522	3170	1983	3667	2553	2713	1308	1713	595	1913	3986	1665	1424	1395	1524	442	724	709	307	930	1222	1298	416	657	962	550	340	138	462	439	36	606	780	550	267	7075	1667	1405	210	84	1707	475	945	1901	451	229	335	236	1660
PwD_syn_449	2388	5800	1772	6080	2747	1591	2425	2200	952	1343	1504	1139	1512	839	1058	132	296	2301	660	918	1115	1270	110	182	94	680	730	314	390	672	654	1028	242	335	681	7167	307	972	200	350	0	661	6	2009	820	85	462	1412	1377
PwD_syn_450	1778	5579	625	2490	2476	3468	3734	523	952	2047	3986	3331	464	653	275	495	403	1232	893	761	1148	208	2076	787	238	210	356	338	1682	244	3090	3023	251	303	628	6603	809	660	227	334	1000	260	900	1170	238	50	4	209	408
PwD_syn_451	2284	4453	1040	1606	2683	730	1670	1366	729	1930	3194	4055	1694	731	866	274	665	2571	787	578	976	588	1056	663	999	754	99	357	328	1007	3535	1495	266	101	222	3756	316	920	85	433	310	606	411	810	632	286	0	1414	88
PwD_syn_452	2618	1175	436	5451	1779	1580	2603	2200	834	1905	3986	2544	317	351	525	133	320	1658	263	924	1469	360	910	583	228	652	712	110	1020	473	3007	711	243	330	122	7092	1395	170	180	97	0	664	449	806	553	220	370	42	400
PwD_syn_453	1640	4691	629	6299	1945	1054	843	1634	952	1095	3964	2897	1099	1260	486	147	166	1658	293	294	1115	575	436	514	706	852	790	221	1136	1145	3701	2351	955	537	739	958	1487	1605	673	1063	96	605	1418	7	30	224	707	448	1316
PwD_syn_454	482	4569	1983	6299	1245	3432	1074	1283	978	1972	788	4221	1484	1029	575	187	217	2484	794	534	1292	228	492	62	202	500	282	23	295	597	756	1260	266	526	257	9977	902	1475	520	897	3157	94	149	1870	237	162	409	1547	507
PwD_syn_455	2732	5043	1985	5128	2683	3440	3390	390	240	2047	1667	863	1200	1165	275	512	555	1927	751	401	772	1282	3	600	322	419	1	207	295	1106	3535	1050	938	480	528	2211	94	974	302	624	1075	486	20	906	882	146	708	1000	885
PwD_syn_456	1778	4811	1414	5861	2338	1440	3390	500	952	1229	788	1545	1682	1122	1524	569	381	2145	296	924	381	536	62	452	200	177	622	556	1682	219	3712	275	270	224	742	3002	896	192	300	1094	1111	623	734	1678	89	185	393	429	26
PwD_syn_457	1192	1992	1056	3397	571	2870	1138	1634	436	1316	3406	1370	1244	873	296	144	404	2502	840	978	427	65	2004	720	181	654	401	127	1385	219	1068	2371	512	413	366	8689	1000	5	20	197	2351	55	50	70	686	170	552	69	0
PwD_syn_458	1954	5168	1545	6299	589	3468	854	1683	1024	403	2192	1868	465	227	749	157	272	2446	773	978	1355	1236	1	6	1002	650	811	60	700	836	1795	725	445	368	261	1189	315	1250	80	1094	1	404	544	2101	737	524	405	1	400
PwD_syn_459	1970	3931	2021	1483	2747	1825	2183	844	595	1599	2860	3255	854	1176	446	506	323	2289	780	248	732	1236	2233	34	504	703	629	507	1656	707	2881	1747	251	53	338	11351	818	590	90	47	1300	308	405	2008	511	225	515	1532	1405
PwD_syn_460	2388	5012	1985	1237	2338	2578	899	1367	435	1913	908	1942	603	741	1412	503	360	2336	292	1179	1292	1236	11	484	906	107	110	556	1520	826	225	3023	267	84	565	12263	1647	6	7	81	1757	102	130	48	402	526	310	1290	400
PwD_syn_461	791	1397	2356	4839	989	2870	3436	1573	340	795	3406	4221	689	812	1382	612	257	1085	399	674	1292	815	1175	552	966	749	110	108	328	607	1915	2390	285	500	146	3802	1204	0	305	176	2007	507	1412	1104	86	225	180	422	60
PwD_syn_462	1778	1102	1179	6299	2725	2870	1828	1605	709	2047	3540	1550	1075	769	736	465	293	2707	815	670	1115	1282	0	480	296	48	9	325	297	807	1765	215	632	550	402	8712	173	1000	70	529	573	661	100	1207	202	266	383	1533	20
PwD_syn_463	496	4744	1983	3954	1721	575	3879	956	897	552	1882	2854	1447	1211	354	114	791	1105	296	373	1065	332	2110	148	181	853	13	137	1150	606	3055	2256	245	200	1	5500	1733	408	65	44	1000	204	517	205	182	482	88	1870	66
PwD_syn_464	1970	2782	866	1237	478	3020	790	941	537	1188	763	1771	269	435	974	484	430	1133	463	939	1469	413	260	207	1298	462	272	524	1006	746	657	3023	298	179	308	3552	1647	200	80	679	1267	183	215	654	483	160	300	218	1008
PwD_syn_465	2691	5800	2021	4734	1111	659	1684	1651	595	1893	1550	2753	670	121	351	322	562	2308	618	924	232	460	217	159	422	413	590	172	1032	271	1610	1747	245	533	280	3150	1733	1504	931	795	1207	400	7	40	38	180	100	804	1377
PwD_syn_466	2682	4301	939	2667	2725	1013	3563	684	952	451	788	1964	1582	1029	296	162	481	515	557	1179	1115	432	1033	784	919	450	302	556	390	219	3701	2495	249	409	501	7672	106	285	391	1000	1176	27	115	1000	720	25	59	206	30
PwD_syn_467	2261	5283	2021	6388	714	2870	3390	1639	709	405	1463	910	1694	810	1021	407	758	2484	593	801	1318	1298	2233	822	433	49	491	114	737	307	1790	331	459	324	618	4696	450	1007	271	741	2495	54	486	700	285	50	805	1732	300
PwD_syn_468	496	3056	924	6645	1902	2736	3436	393	709	2047	763	3719	569	1029	549	612	241	1806	307	914	1292	621	91	709	403	652	802	362	1330	287	3535	1747	724	493	428	5970	1733	1000	863	869	1297	609	617	1305	860	220	274	1239	798
PwD_syn_469	2732	5168	2021	1890	2725	517	3436	1634	1024	1252	3633	4055	277	218	872	383	771	664	875	606	1469	487	2110	496	542	259	812	254	1682	690	932	3023	259	161	388	3150	1395	793	190	84	3157	3	1204	1901	400	210	200	800	7
PwD_syn_470	2485	3236	536	6299	2338	1021	3779	1596	758	918	788	4055	1552	273	1235	529	174	899	288	628	236	1222	2076	86	339	352	602	556	327	506	2143	23	659	38	67	6170	805	924	130	664	2495	309	104	2005	862	125	15	617	1316
PwD_syn_471	1381	4744	1336	6645	2747	523	3879	1651	158	1913	818	3535	1694	825	705	142	673	899	307	709	1047	40	2162	760	964	400	130	320	1535	607	3067	76	329	537	100	8732	907	500	220	254	2393	460	1418	1610	851	106	81	1419	8
PwD_syn_472	1169	2555	572	2470	2338	3468	3014	1651	709	1834	763	2600	1244	839	1083	540	763	802	660	767	1115	989	2110	763	929	412	261	357	1136	836	59	1747	327	253	570	2700	402	555	1025	394	1000	386	0	970	600	510	614	1075	1090
PwD_syn_473	2509	1883	606	1483	2683	1137	3548	2200	563	1119	3200	4221	465	786	651	382	355	1148	269	979	1148	173	2110	580	977	2	12	58	1682	805	1997	1266	346	2	316	3570	1647	70	101	520	869	661	36	600	0	28	264	1500	320
PwD_syn_474	2679	3591	1985	5091	576	2894	3734	393	266	605	2639	4055	1070	740	351	442	166	2477	343	1179	268	13	2004	619	110	363	564	357	1523	254	3089	3023	885	30	628	661	4	10	372	586	1100	433	601	1670	700	70	559	820	400
PwD_syn_475	496	1851	2021	1483	2702	2448	1658	1651	709	1252	1918	4221	1547	354	407	171	231	2484	644	264	1115	868	2000	80	602	750	619	111	237	307	2024	1411	736	550	226	3660	505	89	220	821	1077	480	888	1820	772	130	6	280	1056
PwD_syn_476	705	5800	2356	4734	2513	3020	3879	342	595	1343	3554	1472	1334	657	674	175	782	882	269	984	1115	1006	2076	787	884	73	840	524	796	340	757	2525	815	30	141	8657	562	1570	21	44	1613	14	36	1645	707	440	338	1182	790
PwD_syn_477	958	5168	1973	5517	2747	3241	3930	1951	116	965	3406	2756	1512	696	1524	543	368	1109	715	801	311	287	66	812	431	513	861	197	593	219	1860	3023	252	137	638	1505	1097	1674	60	820	2113	423	988	71	110	12	50	738	390
PwD_syn_478	580	5168	2004	2369	2725	2636	2327	432	709	1791	3540	1669	298	839	296	442	776	569	296	333	1188	566	1960	469	839	900	856	157	1195	791	594	1293	432	420	622	11629	81	5	700	263	1390	0	959	1221	123	266	105	12	75
PwD_syn_479	1778	4301	587	6299	2683	1181	843	2200	1024	472	3540	1676	1424	461	1227	581	682	709	667	924	1463	700	2233	569	222	353	861	305	732	847	1061	2256	290	509	561	7672	188	904	508	798	2057	606	960	1811	888	86	65	240	878
PwD_syn_480	2388	3555	588	3148	2683	3468	3390	843	1024	548	3964	2439	1133	121	812	411	352	1019	1106	924	1282	1222	363	290	495	205	809	311	1653	659	1088	1610	284	52	807	9029	1582	1570	509	60	2200	467	0	9	207	226	550	210	1008
PwD_syn_481	2252	1136	346	4741	1133	822	1909	1683	758	1189	1711	1011	733	839	736	142	217	2040	265	979	1355	891	2150	234	62	313	861	5	1150	240	2708	1530	482	500	416	9625	7	1000	425	264	200	690	1258	1552	807	184	387	50	40
PwD_syn_482	1847	1157	629	6299	699	1047	3374	863	922	421	2960	1735	544	819	567	166	269	2564	307	707	1272	1236	67	710	200	651	390	12	1136	857	2230	1313	642	450	629	9555	857	2064	701	14	2087	100	916	1140	700	200	333	628	315
PwD_syn_483	1970	1461	2138	2018	2747	1117	753	1634	952	1252	2682	2776	852	218	1194	612	373	1775	780	264	1115	222	66	786	916	770	652	556	1257	345	1713	2256	242	487	523	3100	1582	1559	304	171	2058	450	87	108	95	84	15	279	440
PwD_syn_484	870	4301	2021	3288	2747	2870	3436	1634	595	1657	1062	3331	1512	839	1477	465	214	1184	307	947	382	700	618	519	1329	62	503	156	513	818	2445	1580	249	377	837	3363	742	23	70	474	2478	224	912	2010	0	426	38	702	70
PwD_syn_485	2732	2695	628	1305	2683	1763	3548	1116	1024	1343	3986	3331	1512	855	1064	435	176	1460	874	978	926	1236	2010	105	1019	467	847	357	1313	814	4658	2068	453	259	720	70	1407	1565	375	610	514	480	44	1000	425	146	580	82	20
PwD_syn_486	571	3509	1629	2541	1592	1047	1037	1683	709	1966	2682	1562	1597	212	1083	195	762	1305	532	394	1408	328	278	758	975	22	845	425	294	1106	1070	3023	857	468	379	5005	574	441	931	404	1470	0	500	1674	208	10	8	207	1000
PwD_syn_487	2387	3218	1933	1483	1558	2480	3436	1683	952	1650	1494	1102	764	867	1072	502	683	2170	852	676	1292	267	116	351	26	829	600	300	1682	836	96	411	245	507	837	4021	83	772	100	221	2336	27	1412	1608	487	50	785	1344	1090
PwD_syn_488	2388	1089	1333	2432	1016	2713	3734	2060	832	2047	3540	1543	692	218	1119	213	182	899	661	803	1186	725	190	220	38	553	208	280	1313	305	2800	1065	422	526	280	3756	1395	1175	846	21	2390	480	735	670	30	285	315	1260	0
PwD_syn_489	1072	4691	1761	5128	2513	2441	3222	1596	758	1077	3964	2257	942	380	354	232	776	515	461	924	311	126	408	320	1122	652	840	276	1535	707	4764	201	242	454	54	805	604	1979	805	733	81	96	844	1002	274	480	5	120	1090
PwD_syn_490	1841	1059	1985	4623	696	2659	2013	1999	597	1596	1401	3331	1045	1095	1524	130	559	1399	494	322	1292	343	2002	428	929	659	503	195	306	889	3761	321	740	500	262	5200	1733	1507	952	461	190	560	959	1500	700	209	703	160	803
PwD_syn_491	496	3421	2021	3962	885	2319	3868	1026	791	1396	908	958	1694	121	1083	198	241	1509	307	295	1115	1164	2110	44	1298	552	549	425	498	402	3722	2495	441	19	800	6358	1582	107	361	1004	2057	690	1134	1811	278	9	603	1732	0
PwD_syn_492	614	3867	1652	3573	478	3432	1855	1651	758	1913	2295	1106	794	959	1021	542	226	709	313	264	1148	1163	2110	221	902	522	412	150	895	271	2773	3023	713	454	507	4437	1503	437	911	1	2478	55	787	465	837	486	0	113	1007
PwD_syn_493	701	2386	1245	5128	2513	517	1929	2200	695	1958	1983	1909	689	412	351	465	724	2369	458	624	1214	332	2025	597	486	239	92	556	436	244	3651	2228	720	500	382	9110	66	1748	7	722	2802	690	60	807	30	49	601	373	1000
PwD_syn_494	2732	4301	2067	1923	1720	2713	2739	393	576	1096	3406	2149	571	1395	275	465	241	1297	346	264	1355	280	60	270	1089	702	502	0	1535	452	3722	3023	832	2	345	4131	1000	602	1025	849	930	130	467	1674	280	20	580	1309	102
PwD_syn_495	2388	4059	736	6331	2683	2013	3436	1683	237	1913	2296	2600	494	1029	365	465	791	1609	296	978	592	233	740	615	995	603	499	524	876	309	1779	1747	286	550	571	8432	1647	2463	200	59	1005	660	960	2104	117	20	600	8	1377
PwD_syn_496	1062	3741	1983	2568	2085	783	3734	1596	751	1913	3526	1717	1424	972	1021	125	321	1686	290	865	1168	276	2110	410	1002	681	651	556	322	836	9	2201	285	25	429	1608	1600	472	23	649	1107	496	1412	1600	389	481	588	1380	1377
PwD_syn_497	982	4301	977	5128	2076	2023	2855	1683	345	1348	1296	3073	1512	1260	912	442	257	2484	585	864	1148	55	115	604	985	110	209	425	1535	254	1392	163	726	3	324	9380	99	180	424	14	1408	40	428	1154	600	16	450	509	1090
PwD_syn_498	867	5701	861	1322	2338	1148	3734	1437	396	1622	800	3627	465	202	275	312	791	2318	761	979	1068	1236	230	822	512	507	860	360	328	405	3766	3023	910	300	386	5890	708	1874	3	464	1897	405	959	2102	481	264	608	480	808
PwD_syn_499	2570	5269	1983	2467	547	2714	3879	811	952	2047	3129	1106	294	1029	577	314	682	2108	307	566	807	722	2030	712	195	55	827	514	1136	540	2279	602	266	507	571	7600	750	1402	191	674	717	346	40	1500	732	200	9	174	1377
PwD_syn_500	1626	1059	1983	2428	2683	2195	3930	420	709	421	828	3626	1182	362	542	106	265	2610	265	1179	402	97	396	100	986	560	630	14	953	414	207	1250	355	505	40	7325	1507	95	390	309	1687	480	230	1678	772	480	16	119	8
PwD_syn_501	2388	4744	564	1577	1446	2514	1037	448	333	765	1847	1370	1552	568	1320	135	743	1424	265	978	311	483	2110	660	1291	77	807	102	295	306	2709	1007	845	47	320	5770	1490	312	20	131	1450	411	901	1800	450	480	85	1864	50
PwD_syn_502	2732	4691	1791	1544	1741	3468	930	1420	712	1029	3964	3770	1512	881	1524	162	267	2391	739	436	273	422	2150	239	999	52	602	372	1313	243	1792	2503	245	454	567	7357	1647	205	302	801	1356	420	600	128	20	15	200	60	1007
PwD_syn_503	2190	5533	2021	6645	803	3468	3734	1394	709	1343	828	910	412	769	964	327	391	1804	853	801	1276	305	738	97	999	110	320	357	195	219	5	1747	259	24	343	101	108	5	931	465	1753	450	10	1272	726	78	603	677	1316
PwD_syn_504	922	1796	908	4251	2725	2870	3436	1596	758	470	3206	3331	1424	385	350	122	167	2707	265	979	1250	1236	2010	189	880	899	8	357	455	219	3681	2495	949	535	564	11351	406	1602	20	224	378	606	130	1210	383	485	565	1532	1660
PwD_syn_505	2387	2950	1983	6574	1235	2713	3436	1635	1024	1236	2682	4221	1694	762	377	120	791	1500	277	276	427	1298	488	718	988	47	602	514	1535	418	3001	2495	258	10	313	4607	1006	650	90	408	977	480	55	1642	82	26	77	80	748
PwD_syn_506	496	5392	1617	1322	478	2870	3563	1634	595	1913	3151	2705	177	413	278	372	467	1463	335	801	315	1205	32	696	1027	871	191	195	1313	306	99	1221	922	7	62	3050	477	1921	525	548	1040	220	240	2104	708	464	600	0	8
PwD_syn_507	482	4744	1983	1908	2725	3432	1037	1596	617	1371	1427	2436	1424	1020	1474	144	166	2541	296	979	311	407	163	259	1329	352	262	327	923	1007	21	1000	245	454	780	4026	45	720	87	1014	1017	206	916	408	764	5	303	249	1090
PwD_syn_508	701	1530	1639	6645	2747	2870	3930	1773	115	869	2682	1602	604	246	504	442	241	1993	364	801	311	613	227	1	1300	56	681	157	1150	413	1355	231	672	494	837	6001	1395	84	215	761	1150	424	812	1307	36	55	350	270	1000
PwD_syn_509	1970	5168	1985	4174	2725	3141	2501	1596	1024	405	862	3198	465	409	877	503	257	2578	337	573	1115	113	750	266	474	429	657	75	1018	439	1091	2608	316	500	429	12263	100	1436	61	19	2309	480	658	430	89	4	530	471	407
PwD_syn_510	2225	4301	432	3846	817	1460	1530	1596	595	1422	3964	3331	1155	684	1021	176	449	1680	702	901	1162	1298	1014	588	1169	290	619	252	1535	1145	4056	1076	242	526	310	10697	1278	3	60	868	1530	523	800	1007	200	486	89	1532	940
PwD_syn_511	1128	2913	2004	3515	786	2713	2182	1634	709	1343	3540	4221	1512	269	520	512	762	2648	709	801	1469	1163	2021	786	4	755	319	157	1036	271	3756	1801	539	50	564	9700	9	23	10	293	559	356	303	1709	16	25	305	318	0
PwD_syn_512	482	4691	2004	3585	1590	1059	772	1634	332	542	3366	3465	314	202	918	104	354	1217	479	564	1292	1166	2010	490	265	614	660	357	288	512	3064	755	945	547	524	3238	844	1475	202	269	110	270	489	502	782	20	203	73	90
PwD_syn_513	1778	4301	2120	6383	2725	2870	3125	1074	709	659	798	4165	177	851	807	532	305	2391	474	979	481	642	2128	747	170	283	662	356	1188	452	1547	1211	242	400	625	414	1644	570	607	733	1099	480	1204	171	63	22	17	263	341
PwD_syn_514	2387	783	2021	5128	2513	1242	3436	1634	758	2047	1818	2147	877	121	1020	372	342	2369	269	978	1292	459	2110	700	440	133	490	107	328	254	3800	2056	354	479	215	7107	700	1112	104	314	1608	690	50	1300	477	426	80	788	90
PwD_syn_515	2732	5800	2021	1344	930	2059	1577	1634	222	421	1119	3331	415	839	1083	92	172	2124	370	359	1292	1253	2008	288	987	130	100	207	1313	245	1099	1618	330	32	4	7010	1691	1695	865	404	2670	106	407	1612	20	125	410	10	0
PwD_syn_516	1867	3180	1271	1237	1740	3255	3070	1454	952	403	3080	2304	1512	482	524	512	287	1940	307	275	1115	1222	2233	150	917	559	702	187	540	1106	2613	1053	979	230	519	1616	1647	874	200	590	116	690	959	1027	602	279	628	309	1316
PwD_syn_517	1467	4147	1442	2249	2747	683	3054	1634	371	403	1746	3331	236	972	715	190	758	2674	759	290	1355	1056	79	567	355	770	672	367	1682	681	13	2211	835	294	377	200	340	840	987	504	2230	606	604	274	836	80	320	467	350
PwD_syn_518	2388	4744	388	6200	2513	1468	3879	1651	758	2047	3177	2413	1512	1297	1524	112	791	2369	307	426	1148	278	2110	126	190	339	200	177	1136	1007	4355	2256	920	533	580	7672	862	1064	600	546	390	497	962	1302	865	187	783	256	46
PwD_syn_519	2732	5153	586	5128	478	1183	843	1634	237	1913	2019	3535	709	839	1524	512	241	2040	269	504	1469	1242	296	797	332	641	538	272	818	254	311	1747	246	6	764	4792	46	1760	231	9	2361	580	0	1505	52	0	293	1005	1090
PwD_syn_520	1778	5800	674	1372	2338	2428	3436	1475	684	1278	3878	3601	1548	518	1361	512	311	1232	583	979	1273	1170	2076	516	912	740	861	60	1136	1106	1029	2216	267	77	60	620	1070	450	48	694	1740	455	700	1660	312	485	0	80	50
PwD_syn_521	1179	4744	2004	1322	1742	3435	3547	1683	709	1971	763	1605	1626	839	1272	362	791	2276	812	387	1355	70	630	720	400	212	833	2	1313	636	3701	212	642	3	49	5003	5	4	323	1064	120	657	959	1721	1	485	675	824	0
PwD_syn_522	1707	3385	1028	1237	1129	1226	2494	1443	709	1252	1964	3565	1445	839	1228	612	717	2425	715	769	1115	770	2150	605	286	120	0	425	644	337	246	2495	266	70	376	3200	1008	590	905	616	98	469	417	1674	837	0	306	1680	10
PwD_syn_523	2387	932	2004	6645	634	2686	843	1998	222	1913	3059	2766	1079	656	836	130	758	1219	367	801	439	1236	1040	129	95	207	357	26	1150	1145	3701	1701	847	20	232	7052	271	345	215	228	1897	110	440	2102	785	242	305	1185	20
PwD_syn_524	2732	4744	2021	5938	1356	539	2068	2200	546	450	2682	3881	565	441	398	196	166	2484	762	924	258	1246	2018	232	797	500	52	395	388	855	1593	624	849	198	123	2636	706	554	421	214	1069	463	86	1904	1	185	23	1100	1090
PwD_syn_525	1731	4301	2004	1483	1158	2040	1103	1683	952	478	858	4221	160	724	1285	189	257	2484	266	979	237	1282	9	700	779	573	280	220	1180	271	4057	2495	742	508	628	2019	1648	2420	382	1063	1005	40	430	1170	450	125	600	9	68
PwD_syn_526	2412	4031	2113	6299	1771	1155	854	582	758	437	814	2600	1227	548	414	519	682	899	307	801	1108	622	608	484	207	63	597	357	272	282	705	1423	248	0	800	7387	1635	764	230	94	2478	480	60	1572	860	285	331	84	20
PwD_syn_527	1400	4426	495	5593	1606	3020	3075	1651	760	1342	3540	2600	1474	635	388	442	724	1408	894	287	477	1230	501	790	1184	42	678	484	390	306	1218	1453	259	391	49	1552	1234	607	890	70	1048	220	959	2102	202	125	19	1380	1090
PwD_syn_528	2470	1395	1335	4712	815	2229	2794	1306	768	1252	3406	938	588	335	296	249	166	2058	757	978	1301	1260	2150	729	530	890	505	357	1454	667	304	104	255	550	379	3450	1617	0	161	444	144	690	905	1811	608	210	38	808	1008
PwD_syn_529	892	5229	2021	5128	2683	1078	3419	912	758	2047	2891	3728	689	218	1152	114	594	1905	296	801	1355	766	2233	285	232	607	609	365	458	278	1300	2096	632	223	837	1891	1733	1705	751	94	2530	418	1412	1208	757	100	339	40	1316
PwD_syn_530	1778	5548	2021	6638	993	2870	854	1651	573	1981	3540	2600	1244	362	1083	130	608	2040	502	979	1148	214	177	300	907	839	626	127	442	836	811	1241	762	35	9	5280	1427	1720	621	701	2770	506	160	678	60	75	588	1098	1000
PwD_syn_531	2448	4058	1388	5468	2338	3432	3077	1596	457	421	1460	910	454	618	1484	576	738	1091	263	290	1234	922	2110	767	214	402	800	187	670	1007	3652	2495	742	526	622	4980	1607	570	305	1063	3084	80	959	1244	0	0	279	70	1008
PwD_syn_532	885	5243	453	4849	1994	1167	843	1129	758	1396	3986	910	1573	396	296	599	714	1767	839	1179	1148	636	2233	14	16	329	120	115	227	1007	1998	2490	882	10	837	3775	618	1007	26	96	1640	480	770	1202	265	40	80	310	506
PwD_syn_533	1778	3269	585	4961	1205	3120	3390	1683	397	1027	2682	1106	640	121	428	182	550	554	879	248	621	1094	8	37	954	459	627	492	1682	271	70	151	283	233	652	7672	1733	60	871	193	690	606	540	1075	78	404	404	1238	1660
PwD_syn_534	1657	5168	1985	3339	569	515	3804	1683	595	527	1389	3535	1244	121	1083	307	398	1208	344	748	1355	1298	2005	504	1298	863	691	184	1431	1145	4766	2256	545	30	260	9029	35	306	320	318	81	20	1204	20	106	80	23	395	601
PwD_syn_535	2062	5168	2319	2022	851	2033	3734	1698	327	2047	908	910	495	259	1462	92	595	1335	572	1179	311	549	2076	716	7	759	42	377	598	219	438	2098	259	185	564	312	47	620	355	353	2782	600	1204	1100	4	110	658	824	60
PwD_syn_536	767	4301	2021	6161	2335	1763	3436	448	1024	1416	1787	1409	544	1395	1083	242	366	1280	296	1179	937	25	2052	23	419	27	22	524	724	608	3054	425	642	0	805	4639	309	401	967	409	3009	620	1412	4	67	421	588	1022	8
PwD_syn_537	1972	1925	1836	6645	1793	1774	3390	766	764	522	3540	2892	360	1135	1412	247	188	2707	777	924	1292	715	2233	154	913	355	810	255	338	485	3277	2256	526	200	371	3602	677	1602	360	188	1205	389	900	0	735	220	308	78	1318
PwD_syn_538	680	1254	1592	2595	2338	1757	3734	1624	243	2047	3726	910	1549	352	1253	512	722	1039	746	680	1115	7	152	84	235	759	10	183	1406	244	3798	2256	796	96	28	11351	1671	155	210	804	2620	183	610	674	220	45	153	1104	18
PwD_syn_539	2387	5738	436	5861	2600	2470	753	1683	820	958	2477	4221	1244	1155	1052	239	483	2391	717	996	1148	1163	2016	666	999	90	283	96	338	264	1719	2256	810	207	280	7728	100	32	5	83	690	626	424	1501	256	285	5	1182	6
PwD_syn_540	1778	3352	587	5207	2513	1477	3390	1596	758	1913	2265	1307	1560	1151	554	502	773	2040	401	391	1365	1068	1246	282	461	343	208	377	1136	1007	1000	2067	780	489	185	11070	1080	8	300	613	2478	606	102	1811	703	426	380	378	7
PwD_syn_541	808	5168	1983	4734	1623	2273	877	1613	414	1999	964	1270	612	775	756	160	278	2184	265	909	471	272	2150	249	1329	53	620	524	642	254	3707	413	259	530	569	3930	1105	949	1010	214	780	400	960	1678	30	429	69	70	908
PwD_syn_542	2387	4230	2284	5128	517	3468	2894	1025	996	416	1485	1106	496	533	503	512	186	2484	359	979	463	889	1173	688	1122	759	662	426	1386	219	3574	2675	786	244	564	3160	0	915	477	864	2176	417	900	1402	870	200	783	268	728
PwD_syn_543	561	783	695	5813	634	3127	3436	1651	586	2039	763	3029	160	218	454	465	172	2083	263	978	1292	780	2076	682	130	613	202	387	1150	234	3241	511	435	340	274	6042	900	1580	887	79	630	606	510	1204	700	440	583	139	1060
PwD_syn_544	662	2681	432	4604	634	3020	3879	1396	107	906	818	3910	547	387	1505	127	682	515	841	978	1302	914	2067	426	922	670	792	237	1150	219	3976	2495	243	378	77	2715	468	1001	321	120	603	686	440	402	412	84	4	1532	840
PwD_syn_545	2732	5005	2021	2875	2407	1047	2857	1214	481	1384	2682	1195	1615	318	1219	516	590	709	843	946	1237	181	1153	80	576	89	609	162	1136	827	3360	2686	646	54	88	2671	1608	1000	81	43	1897	320	717	1500	280	180	808	1231	2
PwD_syn_546	1970	1345	1045	5861	2217	3335	2762	2200	952	1588	1466	1846	1512	1231	275	223	505	1357	369	801	1292	685	2110	240	1310	410	141	150	1150	694	3722	2301	488	135	647	501	72	400	260	0	1777	20	912	1070	108	180	155	85	700
PwD_syn_547	1970	4489	2021	2154	846	2713	2937	2200	1024	1343	2672	766	648	362	296	592	199	2101	334	1179	1148	1298	198	109	909	899	416	51	1270	306	370	2811	242	80	808	1114	1395	2030	120	503	2537	690	5	1073	28	180	500	15	1316
PwD_syn_548	1219	1069	2021	2445	832	3432	3436	1562	595	963	3406	4055	246	561	351	235	257	2040	557	729	1195	1298	1199	506	225	449	602	158	867	816	1771	2509	266	500	347	7672	616	2410	160	321	3	670	1412	1870	80	426	577	378	30
PwD_syn_549	1778	4691	1066	1293	2338	1514	1104	1651	709	421	763	3407	1693	839	275	274	490	2707	575	801	1115	1236	38	591	186	148	550	245	390	1145	2859	2211	546	454	516	7195	89	90	955	794	1985	480	715	1175	20	55	570	1178	67
PwD_syn_550	2387	880	622	2754	696	3020	2254	2200	1024	1252	3964	1131	1468	928	703	230	761	781	749	275	1230	202	193	273	759	450	305	77	390	626	760	1747	747	233	238	6766	1407	1000	950	659	2770	480	559	45	297	405	80	570	1090
PwD_syn_551	496	4744	2356	2689	2438	1451	3736	580	758	488	3383	2495	1665	154	1412	612	317	705	650	1179	1323	225	2010	400	19	600	649	157	1136	836	1866	13	602	454	562	1817	163	272	560	443	2008	620	1418	1500	85	24	700	1712	1400
PwD_syn_552	909	981	2201	3208	2683	2870	3565	980	583	1461	1896	2867	177	726	275	282	209	705	265	1179	311	1298	1601	765	102	905	182	425	622	276	1974	574	737	54	555	4711	1290	5	891	440	1320	220	1004	990	268	250	291	1708	1010
PwD_syn_553	2732	4017	407	6309	816	3020	843	909	709	1203	763	2335	1379	383	774	612	682	2391	520	1179	1355	710	2155	816	778	791	56	524	1081	615	3685	2419	330	230	622	7972	708	1427	1025	1063	1695	62	1314	2104	30	5	800	304	800
PwD_syn_554	929	4953	830	5475	2338	3432	753	1748	842	1932	3964	766	610	774	1083	132	166	2369	339	679	1469	1298	2060	5	894	12	512	357	556	1007	4523	302	245	454	104	2685	1236	983	60	90	1897	480	1204	1601	208	8	233	755	1048
PwD_syn_555	2388	930	1666	1372	1391	1098	2903	1596	546	1913	3986	2937	1364	345	847	502	445	1188	671	264	1452	1222	1004	56	789	593	772	367	1313	268	48	1225	830	454	60	10697	1497	930	625	252	320	86	931	571	767	485	407	2000	466
PwD_syn_556	2388	4294	654	1483	2683	2358	2009	1233	454	1013	828	1088	1131	1311	767	465	294	899	263	978	268	234	2110	403	476	530	505	0	1681	306	1007	625	244	414	3	10697	602	105	621	470	201	120	811	1344	780	210	768	1129	400
PwD_syn_557	1203	4744	1985	4761	817	1340	3930	1689	952	438	1643	1733	934	1142	1221	587	678	2040	467	924	1469	1104	2150	558	1329	406	306	160	446	396	2733	1615	245	1	579	7602	604	500	824	814	1699	489	403	76	80	256	5	2120	20
PwD_syn_558	2313	3899	2166	5832	984	3468	2126	840	709	1343	2671	1306	1372	202	767	436	303	788	307	264	1046	1298	659	596	279	594	99	257	1150	271	650	1665	248	34	628	6166	704	402	967	634	1678	480	0	1015	606	286	150	1403	1090
PwD_syn_559	496	1406	1369	3898	2134	2659	3879	448	978	885	2323	1961	1693	125	1021	265	268	926	640	1149	1292	868	2006	780	194	643	0	241	363	309	3438	61	433	537	460	604	390	430	314	339	2176	466	960	876	887	107	650	193	1316
PwD_syn_560	1778	3099	1666	2734	1299	1730	1544	1517	952	970	2857	1326	1297	256	1021	515	752	1967	519	1179	1148	300	10	230	1	313	702	556	795	244	1402	2495	831	477	554	722	745	209	908	101	1012	290	470	2102	38	126	80	1182	300
PwD_syn_561	2732	4744	1583	5861	1374	3437	3436	1646	1024	1343	3986	1106	478	296	719	512	588	1952	311	924	268	506	2233	586	976	17	601	556	238	889	491	335	242	47	307	3107	1705	2070	351	702	2051	8	959	1661	202	10	60	500	598
PwD_syn_562	1970	4744	1648	4734	506	2713	3390	1683	709	1913	1564	4055	449	202	1083	502	226	1699	757	324	1292	353	2010	697	669	382	20	127	316	805	1609	71	251	50	237	4632	405	430	304	233	2108	404	18	1655	217	55	637	511	1660
PwD_syn_563	1702	4113	2004	6299	797	2805	3930	1586	952	403	3986	4221	1424	972	492	370	720	2707	467	979	390	1236	1433	791	998	580	40	425	1108	1106	1333	2295	878	330	285	1160	548	1471	986	1094	36	180	208	70	2	85	600	110	775
PwD_syn_564	2388	5168	2085	2331	2725	3468	854	1091	875	1118	1063	2731	1694	1395	354	314	294	2190	713	578	1138	595	2027	46	996	580	12	524	1313	614	1755	2001	939	304	327	4607	400	602	1025	11	160	95	642	1630	66	48	400	1220	310
PwD_syn_565	582	1201	1416	6299	2620	3468	3734	1634	963	1252	908	870	1090	521	1083	447	758	2707	619	979	1292	563	2233	763	291	553	210	524	1136	244	600	2280	605	36	339	7200	1603	1317	30	380	1300	526	1	247	338	180	393	65	50
PwD_syn_566	647	4269	1983	5128	649	3276	3092	2200	595	403	3964	2600	1694	935	1412	287	193	2225	378	264	311	616	2010	214	1298	750	106	77	1150	254	4027	2056	836	204	18	11855	1395	955	728	732	1788	427	188	2102	61	480	105	1257	1420
PwD_syn_567	1970	1170	1985	4734	2725	2005	3734	562	952	453	2682	766	1604	1264	1284	612	766	1524	665	801	1355	270	2117	262	1319	732	740	137	887	271	1692	2256	735	500	426	3906	1	62	166	19	1502	480	62	1811	760	5	309	772	350
PwD_syn_568	1778	1175	587	6027	2747	1678	3734	1524	952	359	3406	2839	409	1047	975	120	708	1254	752	248	389	725	404	590	299	250	558	410	1313	677	3578	1300	282	27	628	3000	105	370	1010	684	2478	422	959	1130	628	226	305	1129	1490
PwD_syn_569	2417	1059	788	5128	2338	2304	753	1638	127	693	828	3331	1512	160	1524	92	199	1800	649	924	1148	473	2233	788	142	755	500	140	688	1145	4086	3023	869	120	327	170	1733	1700	207	90	1091	483	157	510	750	126	624	12	940
PwD_syn_570	2384	5168	2356	1662	2725	3468	1067	2196	486	403	3540	2600	490	380	1021	104	199	899	296	728	1292	1298	824	74	919	543	4	358	1535	411	725	241	339	526	622	11665	103	1535	200	749	2007	30	408	1004	53	225	60	172	1316
PwD_syn_571	2034	4691	2356	5470	2747	2038	3599	442	246	1707	763	3331	923	1130	552	512	244	2484	307	1179	1469	1282	2029	85	221	925	342	186	1642	509	518	2211	940	175	202	751	1243	535	21	733	1294	409	138	1530	267	83	334	31	1300
PwD_syn_572	1164	1847	629	2286	2452	2565	3879	1596	709	1086	788	863	1424	722	1021	502	557	2707	859	979	468	528	255	421	999	253	861	117	1216	302	3603	1721	251	537	53	4872	1000	1020	175	178	606	440	50	2102	790	246	550	580	1316
PwD_syn_573	1632	1617	2020	4734	2338	2233	843	2200	321	1857	1916	1011	177	668	978	113	591	1704	503	614	1292	362	168	810	1002	329	501	156	1455	460	4791	3003	739	220	272	9607	900	1000	462	98	100	60	411	1811	33	489	350	210	20
PwD_syn_574	482	5168	1621	6645	2338	2032	3436	1091	507	1010	763	2600	177	133	1021	583	779	705	683	583	834	279	665	822	925	689	542	353	1535	714	3108	2256	893	500	820	1001	74	560	73	594	105	480	1204	809	4	225	95	273	0
PwD_syn_575	2387	5090	2021	6299	2747	2173	3436	1596	257	927	814	1857	1694	382	642	292	317	1232	269	290	304	1236	2037	418	1263	451	848	480	1041	600	3032	1747	544	330	628	5077	1647	759	619	794	2495	205	728	404	262	2	589	281	37
PwD_syn_576	1778	2741	2356	6645	776	3325	3904	538	796	1663	908	2474	1192	766	444	382	297	1951	336	248	485	890	2057	764	353	654	342	58	336	445	1671	369	336	523	477	604	311	600	107	69	673	423	77	876	327	5	66	704	306
PwD_syn_577	496	3491	2021	5128	478	1806	2781	1596	664	1252	3964	2606	735	314	1084	419	777	899	767	555	1204	1222	2233	248	960	183	672	106	1136	219	3031	3003	685	293	365	7414	1647	425	260	1	1795	40	129	1691	210	440	370	1039	42
PwD_syn_578	701	4744	713	1457	2725	2870	824	1651	952	1909	3637	3331	1616	922	1021	539	281	1017	370	1163	962	235	1766	780	1002	144	45	377	385	696	4022	705	804	106	9	8750	1087	2410	871	702	37	429	1	676	703	70	203	1073	1008
PwD_syn_579	482	4744	1597	5861	2486	2227	3390	393	567	1891	828	4221	229	147	1300	456	758	2537	757	759	1292	20	190	721	824	23	383	370	1128	1106	1730	2495	786	526	631	3070	1148	4	206	64	1897	688	1412	1800	40	427	160	829	81
PwD_syn_580	1117	5800	2004	4734	1189	3150	946	2200	527	1862	1380	766	1512	1029	841	411	224	2369	403	940	1469	528	415	518	910	292	204	200	1216	836	4052	1747	266	377	633	1393	1347	1060	692	1063	2293	130	154	1935	3	504	500	1532	0
PwD_syn_581	594	1373	2356	1346	936	2395	3930	500	758	890	3540	4221	414	362	1412	111	283	1097	269	812	258	981	90	510	1122	41	522	197	300	219	4776	53	259	500	371	3825	966	1427	336	192	1117	460	586	271	762	122	8	2211	1000
PwD_syn_582	708	2619	1600	1322	2700	1241	3390	889	334	403	978	1735	1512	737	1214	512	359	2360	296	550	311	1282	2233	44	964	175	702	110	1313	389	1601	8	289	234	468	6309	1582	582	980	779	50	657	444	1106	400	528	580	484	948
PwD_syn_583	571	4744	1665	1322	1616	524	3410	1106	952	1913	828	4043	664	559	1014	545	560	2369	836	1179	249	463	489	152	905	13	119	377	1337	711	6	1950	870	208	30	2955	947	708	430	590	2174	470	1412	1200	603	225	505	797	1060
PwD_syn_584	701	4971	2356	6564	2747	3468	1325	442	758	359	3986	1581	277	483	1021	130	750	2391	867	275	258	1282	2020	594	1298	816	300	37	207	311	397	1259	455	0	302	5807	1407	2463	301	742	1190	690	412	1578	9	176	75	783	0
PwD_syn_585	2721	3649	2356	2324	1929	2266	3204	1599	595	708	2149	2194	894	558	1412	134	199	728	269	978	798	260	2150	308	2	693	670	395	813	244	3408	1211	705	454	69	4300	1047	900	202	693	785	229	202	1151	281	26	385	1000	300
PwD_syn_586	2485	1739	2021	6645	2725	655	3436	879	1024	1343	763	3636	1170	769	371	165	304	1249	374	528	1115	1298	950	580	1298	457	812	27	1647	836	1003	2495	634	101	303	10708	904	497	840	42	3	0	440	1005	782	366	400	1779	146
PwD_syn_587	2387	1059	2004	1237	908	3020	2964	550	257	1301	1404	1379	692	722	1238	514	455	2391	269	968	1100	203	763	560	1079	145	240	524	1385	666	2518	2003	410	506	507	75	1447	1307	985	774	2024	609	1412	850	700	426	530	89	600
PwD_syn_588	632	3432	1774	3511	2513	614	843	589	155	437	3406	1892	1255	362	1272	542	241	590	296	275	790	1298	1867	785	414	311	696	270	1203	219	406	1026	242	7	68	715	1017	0	931	9	1850	266	1204	1608	327	62	175	124	1000
PwD_syn_589	1970	4301	2225	4734	2513	1341	3390	1981	374	1400	3986	3146	184	1281	855	183	602	1201	274	475	1148	820	1050	513	704	470	202	377	1313	1145	4791	70	437	4	230	1300	1097	1160	967	14	9	20	63	1205	223	485	547	243	408
PwD_syn_590	1251	4744	502	2588	2747	515	3930	1792	758	405	1384	4085	1413	972	1051	612	508	2267	549	924	1115	80	2006	764	366	498	848	150	1535	874	3578	2495	251	526	479	9029	1582	68	697	219	1601	480	1412	1470	721	208	200	747	400
PwD_syn_591	2413	2627	587	6645	2683	3288	1170	1634	952	725	3964	3128	1693	710	559	135	747	2040	412	1179	478	1222	2150	273	479	69	209	556	1323	807	1353	1547	815	454	0	5040	875	1072	85	169	2176	306	346	1900	70	141	568	703	1090
PwD_syn_592	2388	5800	1272	2864	1783	3468	3879	1254	758	1913	3660	1172	1512	362	351	442	542	1945	544	978	352	242	545	461	497	902	612	357	1136	279	4773	157	832	30	61	9080	1407	303	8	90	1810	350	289	1309	186	125	808	1510	1090
PwD_syn_593	2164	4280	1416	5861	2683	3020	3390	1587	595	1345	3406	4055	465	972	1083	442	352	1034	403	801	927	780	2000	150	599	50	490	556	1150	896	2780	2256	251	204	400	3622	93	2109	700	819	2715	421	134	870	483	85	560	16	320
PwD_syn_594	1513	4485	1541	6158	539	2870	3390	2200	564	1784	2682	3331	1512	749	1038	253	768	1998	308	572	1469	504	228	640	1172	737	290	245	531	244	1527	2211	813	12	658	9030	7	2463	343	714	897	480	945	2102	283	460	322	1510	400
PwD_syn_595	2388	5589	2004	6299	1329	3056	790	704	501	1252	788	3535	1542	769	354	254	777	2484	306	875	734	266	2150	700	414	581	306	425	1535	254	303	1511	859	0	622	635	1647	1914	525	330	1190	480	601	48	87	225	608	207	1316
PwD_syn_596	1295	5168	346	3294	2014	1047	3879	724	780	1423	3292	3535	914	1190	1227	421	253	2194	394	908	1252	360	55	693	984	572	790	247	1313	605	881	1585	734	550	128	605	1733	1740	351	34	1099	420	448	608	160	240	188	719	501
PwD_syn_597	2388	4301	2004	5912	2338	1865	3629	1651	526	359	3146	3361	1694	641	1524	339	268	2484	269	978	1355	153	2150	721	1298	641	498	517	523	506	321	28	859	95	33	5992	1582	1709	124	813	2495	661	1217	200	761	100	450	1120	60
PwD_syn_598	1831	1441	629	4492	2513	1047	1435	2009	595	2047	2144	3331	435	489	1524	124	575	705	443	639	926	1222	69	154	1202	478	640	556	322	413	1950	3023	266	400	550	3371	1395	1440	831	60	2640	600	800	1400	37	40	300	23	300
PwD_syn_599	2387	5168	1668	1483	2725	3468	1950	1322	444	894	823	3535	660	663	774	114	789	1612	364	272	1292	820	611	481	1002	419	670	177	1536	836	3104	1747	888	238	114	7904	150	555	83	724	2850	336	79	1104	200	528	203	1140	258
PwD_syn_600	701	2961	2021	1397	2683	1887	3879	1651	228	359	1771	2458	472	176	275	353	716	1618	887	636	598	930	6	235	1329	46	504	300	633	221	3535	220	635	40	660	4691	1647	20	1025	441	112	529	1204	2000	550	256	1	529	437
PwD_syn_601	2425	894	422	2766	2513	3468	3653	1293	448	1913	2800	2080	845	121	296	413	503	642	858	648	292	1298	2076	51	22	649	2	377	828	271	3535	241	733	70	755	5266	1407	2463	909	824	2067	400	1418	2102	740	404	334	2211	1090
PwD_syn_602	2104	4691	587	6365	2338	1274	2142	1275	867	1343	1768	3606	1693	341	1456	272	321	1801	1106	611	311	772	216	223	985	467	112	102	1682	245	1525	1465	756	234	564	4735	1100	1676	600	790	1178	480	540	604	401	280	414	1010	1090
PwD_syn_603	1970	1166	775	5861	2338	1259	3824	342	794	1396	2682	2595	609	230	1172	194	249	2285	853	978	310	203	2110	567	106	58	825	352	220	306	2254	1401	784	454	343	7619	1647	0	805	34	497	480	210	1547	8	220	609	530	66
PwD_syn_604	1785	4280	629	6645	2683	2713	3390	500	1024	1252	3897	2600	577	1158	1264	442	692	2040	306	836	761	750	2094	554	999	63	559	556	1027	306	3005	291	761	464	770	10697	1075	793	94	775	2574	407	510	1150	270	200	653	408	925
PwD_syn_605	2388	1008	1985	6557	2747	3468	3734	1793	709	607	828	1273	461	769	527	599	676	1968	265	842	1292	324	2233	405	1002	735	90	137	1154	276	1306	2211	432	260	622	340	1582	1373	151	201	2179	380	200	1674	20	180	30	712	1090
PwD_syn_606	1778	3028	572	4823	2513	1733	3930	2200	197	1016	892	3485	655	1137	275	442	228	1392	833	978	1115	1222	2110	93	1002	302	440	114	1535	254	2386	1747	721	440	147	4260	1400	0	967	20	1107	200	113	678	24	308	508	1098	1000
PwD_syn_607	2388	5800	1543	4734	619	1543	3436	1078	758	711	788	1115	614	1029	1067	130	767	2421	455	978	765	1298	12	270	900	453	562	204	1682	1007	4791	2045	732	200	145	207	491	1676	328	453	2176	250	959	2104	78	486	527	1082	408
PwD_syn_608	571	4941	368	2826	2513	2446	3436	734	1024	1252	3406	1161	1693	245	1232	612	333	1595	407	290	1355	50	426	251	1298	743	619	101	1682	805	1885	255	783	16	568	232	700	1640	168	77	2478	392	810	1040	702	107	532	1129	10
PwD_syn_609	571	4691	2356	4978	1359	3468	3930	909	952	1109	1753	4129	468	704	275	512	263	1215	269	949	1292	120	1005	525	192	925	500	357	1191	876	3205	57	815	128	48	500	1582	920	40	409	1587	323	416	1608	708	400	25	1732	41
PwD_syn_610	629	1734	1915	5911	881	3432	933	1634	952	1396	3781	1723	696	281	351	177	736	811	274	273	1469	86	913	518	1329	742	660	556	660	222	3725	2211	681	202	837	2277	1582	434	43	19	1730	63	116	1860	281	0	600	60	1008
PwD_syn_611	1603	1549	1983	4104	506	2277	3879	1500	730	1756	3540	1427	437	764	311	115	166	2484	757	264	1469	1163	2110	58	1002	450	410	370	1136	357	1718	31	835	550	805	4602	730	1801	90	632	2370	690	504	672	777	60	41	719	701
PwD_syn_612	2387	1865	1523	6299	2747	2870	1037	1651	594	739	3649	4055	344	1252	1520	562	263	2040	265	264	1469	1250	2233	516	924	903	805	317	1535	235	3755	1004	267	213	837	8051	1647	31	387	14	1886	429	485	705	908	344	7	0	1006
PwD_syn_613	1831	5168	2021	1483	817	1310	3879	555	709	1846	1731	4055	1694	218	527	527	199	1107	332	684	305	1236	479	727	313	774	280	347	390	1145	3701	45	277	8	555	5674	1407	1676	1025	1063	2109	200	380	809	900	220	130	1510	1060
PwD_syn_614	1970	2117	447	1483	2378	3468	2346	1593	952	1252	1986	4221	1416	121	1022	612	386	1081	296	273	827	951	2132	576	932	400	410	352	1313	705	557	1216	442	91	563	9006	774	100	931	99	1209	407	44	2102	163	202	50	105	90
PwD_syn_615	2388	5800	1797	1237	715	1581	2363	1596	174	1563	1811	2600	465	699	354	583	199	2301	761	978	816	696	90	575	95	671	442	425	1590	219	2706	581	842	422	825	7011	1493	1407	1020	761	2176	680	40	1801	456	200	85	140	50
PwD_syn_616	1911	1397	1459	5128	2513	518	1828	944	709	421	3986	4221	679	622	275	493	749	1580	409	801	232	182	597	587	392	710	609	357	1535	835	3093	2211	832	90	565	7210	986	1979	305	679	2191	295	10	1809	62	40	303	818	3
PwD_syn_617	2470	4691	466	6240	2338	3432	3436	2009	709	1343	2460	4221	1244	897	754	179	786	709	296	979	542	1163	1259	531	1122	508	704	94	531	629	1611	707	266	37	227	7	1647	5	0	649	2108	200	733	1088	130	508	87	2019	0
PwD_syn_618	2636	783	629	1472	1432	3020	3807	2200	826	359	788	1533	1279	972	1304	352	639	2391	833	248	1148	245	97	58	902	535	691	137	1294	244	2004	641	259	27	25	7600	700	1460	860	104	1897	304	905	1203	228	440	725	603	1316
PwD_syn_619	2143	4691	908	5569	2683	1461	3521	442	984	1396	2891	4068	1424	1209	1238	116	555	1543	754	796	285	188	1407	61	1026	572	29	554	862	306	3578	897	739	230	354	3092	770	509	221	0	2478	404	505	280	236	220	100	124	20
PwD_syn_620	1559	4691	1276	2614	727	2713	3734	1394	709	1560	3964	4055	1694	173	960	575	758	1208	836	801	1469	500	52	12	45	916	62	546	1197	836	3578	561	283	232	143	12263	2	1540	370	383	1040	2	685	101	133	73	201	2211	990
PwD_syn_621	2387	784	2356	4632	636	2062	3930	1651	558	1252	3406	3331	613	891	422	502	257	570	718	891	615	1180	2233	714	84	443	495	162	1193	610	3855	2661	259	530	362	8657	1647	52	604	139	7	476	959	205	208	485	235	1202	1090
PwD_syn_622	1778	3181	1466	4263	2513	3087	753	446	595	1396	1106	3053	1516	395	716	216	241	1719	334	293	269	1266	113	186	950	801	366	111	1637	836	2222	2495	259	7	830	4231	1647	1750	303	560	407	480	1410	107	304	69	708	1100	18
PwD_syn_623	1393	4744	1501	2247	696	1029	843	1651	709	1446	763	863	929	211	1083	612	779	1307	460	372	1148	1298	2233	700	172	914	5	357	1313	246	3535	283	825	444	311	3000	113	1507	0	709	1007	480	31	401	4	200	10	440	408
PwD_syn_624	1735	5468	436	6645	2725	1217	1018	1596	595	2047	1802	1670	676	202	1456	508	333	1333	346	1179	627	97	2076	490	1276	738	388	357	1535	491	3990	1747	788	508	778	3800	1645	1803	931	194	2	22	49	1674	200	136	150	220	40
PwD_syn_625	1744	3967	1104	4427	1152	2873	3734	655	853	2047	3585	4055	227	805	1122	593	724	2040	265	801	1294	1163	2076	345	924	86	215	357	1150	635	1541	2256	752	526	362	7879	1733	393	975	86	2707	661	208	228	774	412	209	770	767
PwD_syn_626	854	4878	2021	1940	2625	2354	3930	1395	136	1573	763	3331	1638	944	1021	372	583	515	852	264	311	839	2233	612	219	723	569	317	1682	606	735	2211	882	454	571	4700	162	779	1010	403	2038	484	602	893	203	47	500	118	446
PwD_syn_627	2732	5800	2356	4461	1006	3459	3390	1560	750	1913	2682	4221	678	839	526	465	602	1313	326	924	268	667	647	560	430	38	392	524	1682	219	3022	1726	772	94	244	7017	1050	1001	100	764	2388	460	448	1550	787	481	10	2140	1000
PwD_syn_628	2387	3154	1983	1344	2458	3468	2926	442	200	1964	1320	1106	584	218	1466	556	314	819	296	978	258	1236	2191	761	8	605	93	318	1313	271	3188	25	859	500	365	10130	1161	492	304	0	57	330	960	1801	7	20	2	1532	168
PwD_syn_629	701	5689	2216	6415	2725	2121	3879	1093	517	903	3194	2314	1200	769	907	612	780	893	544	273	1310	1222	158	438	506	719	294	352	1126	318	1504	1773	242	454	837	3670	533	1839	931	168	1500	159	446	1811	480	440	370	718	1090
PwD_syn_630	1075	4301	572	4951	2735	2385	1239	1634	1024	2047	961	3535	629	683	874	523	562	1003	867	563	1307	1236	665	61	31	771	409	136	390	671	3578	1500	332	267	82	8242	0	692	908	108	1870	457	602	1601	60	62	700	1544	2
PwD_syn_631	1970	783	570	5418	550	3432	3879	1931	116	437	2036	870	1234	838	1524	486	758	2484	263	624	373	1163	2010	66	1298	490	266	151	621	271	771	3023	532	202	570	905	177	1815	800	322	2685	480	114	610	660	380	733	2080	416
PwD_syn_632	534	4504	1896	2825	1668	2505	931	1846	902	949	2118	1326	322	1162	881	109	257	2707	604	248	978	170	75	783	1230	30	193	87	1224	804	3535	2211	244	536	833	5256	1190	1070	120	61	1099	640	868	670	220	80	38	53	400
PwD_syn_633	1011	3802	2356	1394	1008	3438	3024	1596	595	1343	828	3535	1694	1257	1245	271	257	2606	550	823	268	215	414	513	1099	2	57	107	1637	581	1080	1747	823	242	31	4100	1407	1995	631	872	1897	206	165	971	404	66	600	226	0
PwD_syn_634	2732	5800	629	6645	2513	735	3390	1449	528	936	3311	935	424	744	1524	225	271	1314	619	781	826	804	2010	781	999	62	102	50	1313	674	3110	701	255	253	228	3609	606	573	320	403	2	480	900	1719	232	426	211	118	1093
PwD_syn_635	2732	1256	914	1344	1423	1529	3879	1683	178	1496	3540	3535	1334	121	1255	512	257	2056	762	924	1401	320	58	13	1298	203	148	305	1297	313	3096	3021	785	37	563	7330	407	772	150	899	2117	415	930	410	264	280	30	739	1090
PwD_syn_636	2209	4691	1870	3868	698	2870	1788	1651	1024	1396	3315	3331	396	1395	712	566	257	1595	269	574	1148	347	13	790	971	249	101	354	456	219	4475	321	613	402	266	11351	797	73	871	733	2495	386	407	1107	4	446	601	1410	1028
PwD_syn_637	2732	5168	436	5128	1179	3432	3734	2200	758	1343	788	2600	1326	1073	693	518	212	515	635	801	1317	263	1000	784	445	672	729	194	1535	836	1658	831	243	247	209	10697	1100	627	861	0	2350	433	1204	1879	3	426	33	2211	20
PwD_syn_638	1970	4744	1052	4396	2338	1850	3664	998	1024	996	3540	3331	1147	1149	577	322	791	2030	865	409	232	546	2110	140	966	631	682	22	310	315	4067	223	890	454	62	7672	1395	70	647	27	583	40	553	1800	704	236	330	12	357
PwD_syn_639	2688	4269	2004	6645	2725	3432	2748	1651	758	1396	3964	3331	894	699	1286	185	758	709	463	801	232	1236	7	719	807	925	740	425	784	836	10	2651	266	102	760	11045	1582	612	288	766	1709	90	959	540	83	200	802	120	260
PwD_syn_640	1778	1321	1109	5128	1979	2449	3930	1596	1024	1343	788	1870	160	769	354	581	477	1590	724	979	1292	376	2008	87	975	730	67	524	195	805	3904	1216	331	404	260	9705	77	454	830	794	287	606	16	1501	31	50	646	2211	1008
PwD_syn_641	2387	4301	2021	4438	1146	775	3436	1634	952	1913	3783	910	479	468	276	131	303	1368	269	924	1247	646	77	750	1234	440	87	425	895	1107	3722	1	943	30	740	7600	449	1062	967	809	898	0	908	570	20	415	380	1179	1080
PwD_syn_642	1970	1801	1158	3342	2513	2025	3390	886	595	652	3103	3535	1424	1029	756	255	534	2338	827	810	1292	1282	2010	594	1122	520	628	122	1136	678	858	45	267	330	628	7664	1492	1995	852	1094	100	690	960	1811	700	285	701	80	1090
PwD_syn_643	2555	1947	550	6299	2683	2870	1923	1683	908	399	3986	4221	1166	392	1414	583	411	1954	281	249	1148	467	528	162	1282	88	602	141	1032	264	3062	2055	242	142	678	8105	1100	33	238	93	500	480	960	2104	908	81	86	1129	20
PwD_syn_644	2387	1137	1983	4424	506	2870	2798	2200	595	1933	3986	1072	1647	1073	714	278	724	1219	844	978	1469	261	73	809	985	543	121	236	747	681	1010	2386	281	97	410	7370	1647	2460	138	789	17	629	1015	1407	703	485	92	1574	0
PwD_syn_645	2388	5168	1888	3009	1188	780	3390	342	465	1427	3540	2600	1403	275	1378	442	241	2386	296	924	1469	1298	173	680	999	49	655	224	1150	219	0	1747	242	526	825	690	800	2460	961	191	1400	480	246	1309	736	280	8	729	50
PwD_syn_646	2018	4691	587	4176	2747	3468	1095	1605	780	1252	3406	3505	1060	553	1021	512	791	1388	367	914	1428	1236	865	600	299	609	164	50	1373	590	2740	2270	251	47	167	8600	1402	554	943	30	2709	80	832	1811	905	214	60	0	98
PwD_syn_647	2732	5800	896	2061	1671	1368	3879	1713	709	421	862	910	1029	379	1255	185	791	854	287	833	1277	659	2150	722	1026	459	560	366	297	805	1093	2495	257	280	136	7890	1140	1927	0	4	2190	690	706	201	34	222	200	772	40
PwD_syn_648	2388	4306	1041	1483	2513	2243	3879	805	890	819	908	1364	1512	890	1159	165	740	2692	502	801	1355	65	9	384	596	454	208	58	717	601	2306	1660	845	454	62	114	1682	100	931	44	1877	480	1412	1072	853	186	469	2211	950
PwD_syn_649	2732	5800	1668	4734	634	517	3436	1683	750	596	814	1988	884	362	1034	574	329	802	307	1179	1355	1185	209	505	70	40	775	237	1136	836	1287	2495	529	537	663	4615	72	1750	803	621	2209	690	749	1002	892	246	91	872	1000
PwD_syn_650	629	2243	2279	6645	1548	2358	826	1596	1024	1913	3986	2231	572	899	954	612	724	2391	857	801	1115	185	2090	767	305	219	509	247	853	1106	2060	2256	251	290	305	3415	74	22	1025	11	2441	204	400	806	60	112	315	1004	1090
PwD_syn_651	2013	4608	1650	3550	1642	1706	1930	1365	550	1577	1225	1830	1415	638	578	232	241	2407	502	931	265	575	586	260	399	369	622	187	1518	348	487	2211	841	550	151	5272	1647	900	194	597	1800	126	8	2041	549	274	508	1393	377
PwD_syn_652	1927	5168	2308	1483	1496	1784	3866	1634	837	413	1767	1149	999	769	1361	442	685	2408	296	534	1355	727	2110	707	1106	594	161	57	1535	254	2255	75	289	39	837	90	606	200	800	694	105	690	1204	1811	238	160	9	177	1030
PwD_syn_653	907	5800	829	6405	2683	1482	3930	1242	248	1399	3540	863	1512	181	1524	134	724	2707	443	989	1115	20	2110	64	262	213	78	377	195	293	3863	2495	789	504	547	530	0	727	200	14	2176	300	1317	1478	402	225	17	370	896
PwD_syn_654	1048	1059	1985	4734	634	3268	3735	859	112	1396	2968	3535	1694	175	991	442	731	1661	269	801	1232	805	2015	701	84	595	107	230	1185	301	1074	700	645	97	281	9400	975	1400	609	500	797	400	437	1811	747	45	15	1015	0
PwD_syn_655	1099	5633	346	5808	2150	3230	764	1683	952	421	1512	863	1244	355	1465	302	393	2284	1106	269	1148	1222	177	714	1002	450	645	316	735	805	3002	1225	841	303	610	901	870	703	669	20	20	606	959	208	609	332	325	849	622
PwD_syn_656	2732	3220	572	1322	1076	3171	843	1942	709	1318	3406	2877	1044	861	1021	390	279	2484	359	292	1469	1298	2010	764	489	657	61	407	1150	407	2354	2911	242	4	67	9029	948	702	902	269	1681	444	411	1366	325	40	512	1480	1300
PwD_syn_657	1273	3157	2178	1322	2513	3020	3930	1683	846	1122	3520	4101	974	1210	1021	182	312	2277	889	273	273	1236	2233	766	500	29	152	344	1006	551	3205	2683	245	500	112	7033	1400	773	235	661	1550	433	500	1408	0	157	320	102	878
PwD_syn_658	2719	4301	1456	4008	857	2421	854	1611	952	573	908	870	1266	469	402	384	257	2033	589	924	1323	1222	195	250	333	73	802	117	390	244	1307	2256	584	537	22	7270	1665	807	172	497	2751	306	234	1801	187	415	624	1129	700
PwD_syn_659	2263	1903	2102	6645	2479	3468	3734	1651	535	1263	814	3553	177	1297	354	467	248	2501	348	1179	1469	646	2150	786	564	573	63	198	1313	1007	3609	200	532	526	359	774	233	502	110	841	1088	429	405	1964	20	228	90	1122	1208
PwD_syn_660	1970	4691	2004	1483	1411	1140	3667	1846	595	1252	3986	3535	327	1353	1021	255	618	2365	324	264	629	185	823	686	636	48	861	101	1136	836	273	2211	247	73	709	7968	1462	574	90	34	2495	291	16	1607	373	485	80	37	60
PwD_syn_661	1345	1397	351	3038	2725	775	2064	500	797	1592	1805	2029	604	1345	453	610	655	2707	581	979	463	133	70	314	286	914	202	52	650	438	3751	3023	645	27	230	4615	679	1621	964	471	1190	650	644	1976	785	120	325	42	1660
PwD_syn_662	2732	3658	2021	4142	2725	2472	3879	1485	781	412	908	3270	765	972	1238	612	387	2192	265	801	1168	238	160	594	825	563	827	324	1313	418	3435	410	259	254	402	3670	1647	1015	1005	1004	1491	480	846	670	74	227	652	1009	420
PwD_syn_663	629	4744	587	4734	2683	515	2094	1634	790	994	2258	3535	1424	489	1098	146	172	2484	881	978	1148	906	956	284	78	8	13	67	195	253	1391	816	603	530	171	7790	1507	1750	495	824	1130	256	1204	1008	31	230	67	349	1660
PwD_syn_664	2732	5116	2004	5507	2115	2431	3930	633	1024	883	1431	3535	1259	178	1083	512	175	2391	450	975	426	1163	1860	584	664	439	151	367	1150	221	1091	685	267	407	223	8260	1647	2	1010	733	20	480	41	2104	730	200	87	835	1300
PwD_syn_665	2732	5800	1233	2549	2747	1448	3760	1651	901	438	2682	910	1588	229	1021	433	724	1373	264	924	1115	1163	2076	39	724	641	602	524	1517	1007	1637	2700	439	439	140	7672	416	417	400	9	2790	324	1204	1690	784	100	399	1129	900
PwD_syn_666	2732	4744	1232	6645	708	1722	1700	1903	559	1396	3986	2675	203	534	867	124	177	2040	757	667	1292	640	2010	787	966	693	605	52	1336	656	3578	1410	251	300	133	8316	463	1167	708	100	1104	406	533	1440	462	449	9	1139	1408
PwD_syn_667	2149	4341	2356	1947	2747	1723	780	500	116	516	1071	870	185	769	1152	502	214	1000	269	978	458	1222	468	250	946	882	609	350	832	805	1732	258	819	87	588	3375	304	529	871	192	309	356	740	1678	202	187	770	20	6
PwD_syn_668	2388	3717	2004	6645	2683	1872	1790	448	709	546	2722	3535	1415	769	386	212	546	705	265	429	1292	767	438	18	591	790	525	75	860	805	3535	1061	591	500	354	7672	1647	577	100	794	387	480	430	208	404	25	227	264	70
PwD_syn_669	2305	4691	1933	5850	2494	3020	3125	564	709	914	2635	4055	1170	1029	275	442	773	2707	343	264	451	548	1003	342	926	29	402	196	1356	1102	1571	1917	537	550	20	10697	1001	753	823	794	2584	380	714	649	0	252	57	772	800
PwD_syn_670	1778	3286	670	4810	1303	1426	3686	652	107	1913	3540	4055	1114	613	1248	589	568	1395	767	924	863	443	158	289	978	540	588	425	1150	696	50	2495	266	159	474	6442	918	1927	571	0	2518	162	959	1874	202	184	783	663	1027
PwD_syn_671	1778	2229	1985	4819	2693	515	3930	1683	693	1880	1331	2813	859	839	689	198	705	2484	263	1179	699	370	690	581	120	601	560	341	297	388	3942	2495	646	329	48	3906	1494	1676	481	103	2870	552	959	1400	250	528	401	530	80
PwD_syn_672	1778	1472	614	5128	478	515	2114	392	709	2047	3850	4055	1424	1324	1238	580	780	1704	784	801	1292	837	261	583	292	802	540	455	1682	836	1	2495	932	526	640	11351	199	1676	10	866	102	304	402	1878	700	224	783	1494	50
PwD_syn_673	2732	783	2004	1358	2513	2649	3879	962	595	575	1442	3535	1512	595	275	532	199	705	377	957	900	838	840	67	505	521	402	88	315	685	3051	3011	783	500	804	4637	1462	450	7	603	2347	255	1412	1811	0	520	30	119	307
PwD_syn_674	1970	1509	587	2799	2513	1538	2348	1200	709	939	3406	2600	471	669	721	216	192	2131	751	978	258	1222	998	504	969	40	660	377	1535	605	2347	1605	943	526	227	3606	1395	400	302	447	1207	661	626	1200	735	40	345	210	1660
PwD_syn_675	694	4308	2079	6528	634	2583	1886	568	709	1343	1917	1106	584	218	278	115	731	1396	473	877	232	1298	705	254	1002	53	690	155	321	306	3535	1225	251	407	830	4057	549	2162	323	794	1816	289	1010	1811	416	426	388	262	340
PwD_syn_676	1401	783	845	5128	696	2870	3930	2200	107	1252	3406	3535	1649	1029	1461	289	318	2391	744	924	663	1236	200	88	561	274	601	377	867	842	2790	2495	515	259	628	7997	160	1790	492	869	125	206	219	502	205	280	6	1120	580
PwD_syn_677	1891	5800	1117	1483	2141	1693	3390	1800	758	437	763	3735	452	1345	1425	126	473	1385	862	305	798	63	2076	562	1298	633	302	277	1535	402	1360	2611	733	50	29	4073	50	10	307	94	2103	480	738	1060	52	0	78	103	700
PwD_syn_678	1574	5800	2356	5128	1077	517	3930	448	237	1343	1255	766	1244	362	351	114	280	2391	296	978	256	1163	2110	556	1298	551	633	524	598	1106	1076	3023	243	4	542	4175	1582	1702	930	415	3028	661	959	2102	260	348	470	108	240
PwD_syn_679	1072	1059	535	1483	2747	3468	1037	1596	795	1297	2716	4221	1492	252	305	362	511	2403	443	979	1292	703	906	550	932	819	77	355	245	1145	6	2600	265	34	245	205	948	527	240	733	290	277	19	1300	732	488	50	1182	170
PwD_syn_680	2388	5168	1075	1322	609	3389	3804	1544	312	854	1646	4221	1259	839	1506	502	682	1355	876	924	1115	417	2233	568	488	236	108	160	295	620	1705	988	259	526	117	4005	1647	90	804	692	1877	0	330	1420	265	386	14	249	1090
PwD_syn_681	656	5168	629	4453	1261	670	3879	1130	595	2041	2908	1888	1244	1198	1062	392	631	2657	572	373	1148	1236	939	713	50	303	689	234	820	1145	4478	1523	748	9	622	10697	1395	2305	165	629	1605	415	440	770	783	29	170	1028	693
PwD_syn_682	2251	2200	2200	2707	2159	3468	3734	1035	1024	1536	3406	953	926	317	404	140	238	2369	889	273	1107	233	79	520	969	376	301	77	1682	807	1814	2085	785	454	236	7009	177	558	883	40	218	440	3	1400	738	440	304	168	20
PwD_syn_683	2388	4301	2295	1344	506	3468	2494	1038	375	1827	3732	2530	1612	1029	565	184	166	1232	863	948	1248	1298	2076	621	439	839	380	416	520	672	35	3023	242	417	160	11351	1663	1905	0	0	1509	403	959	1017	880	506	789	1173	1090
PwD_syn_684	1778	953	1983	3014	2627	2713	3930	1589	1024	1006	3986	1779	859	831	574	92	266	995	307	1179	1314	1298	505	494	226	452	647	276	1603	799	2007	2217	242	407	177	5310	1733	2050	580	1063	1882	641	76	203	87	234	727	792	608
PwD_syn_685	2613	4748	1985	1372	748	3432	3879	1804	372	1702	827	766	1149	218	354	612	289	978	518	264	1115	360	2110	132	934	313	465	76	265	1145	3043	2211	759	9	205	30	1395	2200	334	20	3145	480	959	839	862	468	30	1383	1008
PwD_syn_686	2388	1059	1304	4734	2683	3020	843	1651	952	426	2682	1106	1672	451	395	517	258	1709	817	946	1148	1084	960	716	571	813	123	114	467	606	4474	263	779	537	514	3450	1204	1565	850	54	746	661	1204	495	163	266	573	645	30
PwD_syn_687	1778	5168	1455	6104	2683	2285	1573	710	518	437	3241	2435	364	512	573	447	791	1255	450	979	1355	1292	2057	310	1300	239	6	184	1000	254	1072	7	585	500	785	800	1100	1350	960	1094	50	479	60	1674	161	386	0	408	1027
PwD_syn_688	1970	5800	1983	3132	2683	2489	2050	1845	553	421	763	2877	465	853	1524	405	682	1902	399	979	1355	658	614	452	309	9	62	175	1136	836	4316	3023	427	37	643	9029	84	2072	960	790	1897	690	40	1678	765	412	660	102	1090
PwD_syn_689	769	5514	2021	6134	2434	1047	1100	1651	136	1602	900	4221	1424	238	354	135	404	2707	263	884	700	1236	2233	804	980	57	384	71	1150	246	3153	1190	336	442	282	12263	1395	1600	60	720	57	26	310	1134	718	520	625	532	220
PwD_syn_690	1916	3349	2128	5861	2747	1059	1359	512	952	2047	763	2600	1694	269	1022	135	549	1401	437	378	1241	605	2076	286	175	549	861	101	1035	244	1375	401	242	88	458	10697	292	820	201	1063	3157	65	35	1058	267	340	483	1035	0
PwD_syn_691	701	1059	1983	2891	1460	3029	3879	2200	709	427	3645	2068	1512	1395	277	512	258	1202	269	975	626	253	22	527	377	602	102	80	1238	653	842	2230	619	550	486	3070	9	310	266	750	2320	400	1204	1476	800	275	133	647	1090
PwD_syn_692	2423	3782	736	5928	1145	2884	3930	1596	323	1252	1018	973	1264	772	1028	491	758	2707	519	712	1469	86	2068	788	1122	402	801	168	1682	465	147	982	251	275	67	600	1582	1889	370	474	79	690	851	1678	700	272	400	473	790
PwD_syn_693	1042	1174	456	4499	2669	3158	3390	442	709	405	3986	3656	776	233	1083	304	199	2391	467	979	1148	1282	1817	408	1122	451	510	251	693	244	1806	1747	242	500	760	8601	82	1030	960	44	2290	606	411	1870	68	17	560	2112	8
PwD_syn_694	2732	2815	1541	3452	2288	1167	3879	730	107	1343	828	3331	177	273	808	555	263	2369	864	946	1292	1298	207	503	1002	224	243	524	328	898	3050	2613	283	154	509	3000	1507	269	1002	60	3157	440	418	189	800	85	360	710	1377
PwD_syn_695	2388	5168	685	5861	614	1059	3734	1076	528	1343	1407	1426	1577	1279	1524	373	714	2189	479	322	1148	388	667	86	966	600	2	357	1682	396	811	246	841	437	347	6934	604	1512	801	130	1170	672	563	206	392	485	400	1759	0
PwD_syn_696	879	5168	2021	1372	2513	2395	3879	1596	595	905	908	2600	525	1395	275	465	166	2077	846	1179	578	1163	2103	759	322	410	695	217	300	824	795	1402	833	454	0	9538	91	1002	100	786	2167	10	960	401	220	0	150	0	390
PwD_syn_697	2363	4301	572	5861	2725	3160	854	404	141	526	1923	863	1279	972	275	442	291	1539	709	248	1298	203	3	822	964	516	101	257	386	219	3030	1600	789	500	663	3604	600	1370	967	591	117	690	1412	1079	755	457	618	188	1008
PwD_syn_698	1899	1602	2356	1322	634	3178	3879	1366	952	1044	2682	2411	647	769	548	361	791	709	330	275	1292	377	238	81	265	81	660	291	597	805	550	2256	242	407	542	6	115	1750	980	724	1039	626	1418	0	84	20	200	510	98
PwD_syn_699	2547	5711	346	6299	723	3067	1409	1211	528	815	3540	1056	1424	391	1021	115	189	515	296	473	1469	477	2233	789	1122	418	704	527	1313	675	3701	2073	245	500	370	3941	1733	1002	30	1063	2495	95	10	1811	710	220	534	605	1090
PwD_syn_700	2388	4705	893	1344	610	2684	3930	1431	357	1901	2682	1809	1348	714	1026	350	791	2707	889	344	1292	1236	451	283	1002	803	42	227	1535	805	709	3023	275	466	808	3802	1582	402	611	261	2791	660	402	570	79	20	51	104	400
PwD_syn_701	862	5065	1560	5335	2099	3068	3436	483	345	371	763	2600	1439	542	1412	352	724	1538	381	711	291	1013	50	724	909	642	6	422	1515	244	3001	2905	945	271	628	9035	1220	1008	95	634	56	250	430	2	463	40	225	1182	90
PwD_syn_702	2505	2704	558	2144	2338	525	3734	706	758	1427	3540	870	1424	362	1416	580	754	1858	854	778	277	866	2110	627	901	799	400	95	1150	605	3031	1010	932	139	30	635	1600	2270	739	400	709	320	907	1474	767	482	428	1120	880
PwD_syn_703	1778	4691	1983	4734	506	3020	1656	1683	758	1517	3272	1155	1694	371	568	126	339	2683	307	900	1115	476	200	416	960	657	150	425	1236	836	1760	2256	329	445	411	10697	1395	609	250	704	2495	39	238	1870	62	440	3	95	4
PwD_syn_704	1359	4621	1272	3858	829	3468	2477	1004	525	445	887	2175	616	1364	576	521	771	590	446	264	232	746	56	750	374	120	470	171	1224	534	1076	1850	532	537	418	4679	1149	920	400	438	1711	480	1406	474	60	20	783	1032	1316
PwD_syn_705	1970	3806	1278	1344	2747	2870	848	926	492	1274	1926	3710	1155	392	372	92	366	2055	272	579	1160	68	230	62	72	143	584	397	585	1106	1867	2495	869	299	550	12263	305	1031	904	49	10	220	6	913	770	150	3	288	90
PwD_syn_706	2550	4301	1136	6645	2747	3432	790	1634	709	670	3986	3331	1131	1395	351	116	570	1161	269	370	1330	1230	1871	710	8	843	540	367	1682	647	4054	1747	874	403	358	3007	1702	1795	19	227	2409	480	408	79	2	109	200	48	0
PwD_syn_707	1778	1175	722	2819	1189	1154	3930	448	705	1396	3406	3387	369	895	1021	502	719	2599	827	618	258	1282	2110	584	1002	190	802	167	920	254	2015	56	285	243	388	0	1400	1522	64	740	1102	400	28	1610	68	515	390	800	1200
PwD_syn_708	2387	1180	2004	3427	1380	1818	3264	1596	709	456	788	3535	1174	351	1238	572	175	599	355	290	1202	1282	2077	288	121	18	693	27	1215	247	3185	1747	457	127	477	7090	12	170	850	101	2843	480	880	1300	260	480	380	2030	1050
PwD_syn_709	2387	4744	1602	2764	1789	2690	3436	448	758	1252	2208	862	879	972	1355	612	739	679	296	545	378	839	2110	541	928	620	640	303	350	266	1233	946	866	200	20	5924	1190	105	267	1094	1085	304	486	1405	68	122	500	780	1377
PwD_syn_710	2352	1059	1985	3555	1679	517	1088	1596	709	374	3406	2600	687	410	1222	465	704	2391	290	839	1148	92	880	689	960	736	47	6	200	219	1426	3023	838	400	564	7875	800	2275	489	283	101	0	14	1	37	355	500	250	306
PwD_syn_711	1970	1018	1983	6645	1378	1592	2613	393	575	2047	818	4055	1424	1163	1083	435	787	2300	306	394	258	900	2110	412	905	456	32	130	1386	644	3278	123	712	454	287	7672	536	2077	400	9	1065	129	688	504	580	486	590	241	797
PwD_syn_712	2196	5168	2356	3862	2338	2870	3734	1634	403	1237	814	834	330	972	324	395	567	2191	882	894	268	1282	128	284	972	2	56	197	1372	384	1603	1505	683	253	826	7667	473	1527	702	310	2989	429	401	240	68	440	28	1540	300
PwD_syn_713	1348	5800	436	5008	2639	2870	2037	2120	952	1615	2682	1106	1424	808	1061	544	182	2369	602	1179	1115	586	2110	307	980	100	606	51	1075	1106	671	66	262	1	337	7105	1733	490	19	694	630	174	848	106	162	130	800	408	0
PwD_syn_714	1778	4066	1421	1705	956	2498	3879	1347	284	421	828	4055	1244	1187	1021	585	710	1309	296	443	273	1163	2076	269	184	143	502	524	968	566	2796	1747	849	434	303	4506	1204	1009	208	1063	1021	450	1418	1109	229	223	710	1087	1040
PwD_syn_715	1778	2522	572	4368	807	3432	2519	2200	1024	2047	828	4221	261	842	1524	532	791	2327	466	978	344	1236	10	564	820	575	660	556	565	277	4705	1247	735	500	27	12263	706	70	251	1021	2310	425	1412	600	43	280	247	1734	80
PwD_syn_716	571	5800	908	5128	2513	2713	3564	771	107	405	828	2902	778	306	275	562	525	1232	543	924	356	852	2110	115	1329	371	712	137	1385	247	1700	3023	980	207	508	7972	0	1600	1	16	1897	274	1418	1640	257	10	389	1132	807
PwD_syn_717	1511	1804	1450	6366	2513	890	1037	500	709	1830	3540	910	1454	341	1412	355	662	2631	263	979	441	140	2110	759	505	253	240	556	1150	254	3002	53	266	32	666	9029	637	180	80	395	1984	480	900	343	703	121	487	1129	90
PwD_syn_718	496	1699	629	6099	2747	1843	3734	1683	317	902	3986	2233	915	774	735	135	662	1765	296	271	705	983	2076	467	1155	593	320	176	1682	219	3701	1092	487	526	822	7606	1106	776	871	49	2495	410	1418	777	285	5	600	1072	8
PwD_syn_719	1163	5800	1983	6299	1206	3432	1154	1596	758	492	3406	1116	465	523	354	220	708	1272	263	921	1355	1298	13	548	721	429	609	257	1150	1118	19	3023	787	387	430	9029	1395	190	961	769	1403	690	810	1575	302	6	39	874	356
PwD_syn_720	793	4301	2356	5155	2747	2238	843	1651	758	1252	3540	1226	1244	191	312	115	217	1184	516	641	770	100	2110	737	1122	609	332	8	1300	656	3768	891	443	409	266	10697	85	1775	323	211	2173	657	900	1811	222	20	10	31	1040
PwD_syn_721	1778	5557	2163	5861	2233	2140	3734	1275	119	405	846	1805	1694	1029	1083	180	715	919	777	801	244	55	1057	180	424	652	262	150	1150	766	1592	1747	736	335	376	7185	1582	1470	857	381	2571	670	408	2102	50	485	209	1532	1316
PwD_syn_722	1464	5800	436	3630	815	2230	3879	1683	550	910	1973	2362	1552	271	1021	465	752	1232	307	801	1145	460	561	582	1122	399	250	215	1136	1106	2293	2743	489	504	564	8609	1408	402	200	24	2899	415	947	1878	607	0	578	388	807
PwD_syn_723	2080	1256	2021	4310	2683	2537	793	1972	399	1780	3621	3161	1512	616	275	545	483	1529	746	372	345	1298	2233	502	535	303	214	47	406	771	3509	2211	796	80	837	7461	407	1450	921	10	1101	404	3	1001	772	270	613	263	1
PwD_syn_724	1063	5800	436	1237	2683	2870	843	1583	249	403	3953	3590	478	218	725	135	377	1097	757	744	1469	1236	171	244	406	790	806	104	597	677	1456	2256	522	98	27	7480	106	2201	571	644	3157	480	639	2102	851	526	70	318	980
PwD_syn_725	2387	1174	2021	3956	1918	516	3866	1483	751	1252	788	4221	1244	813	315	111	398	709	350	275	1148	982	420	282	539	500	558	178	1107	1106	1593	771	256	526	837	4301	1582	1966	922	96	282	4	100	1871	5	230	278	3	300
PwD_syn_726	2388	5168	1400	3011	506	1106	3234	1112	595	1913	3964	2540	1244	1328	296	276	241	1165	852	530	1236	1273	713	420	974	862	412	556	1143	1112	3039	2373	789	400	61	9029	1096	781	820	13	2378	180	48	1000	272	400	500	813	420
PwD_syn_727	1450	783	1983	1322	2725	542	1099	1558	186	1252	788	2138	1424	698	1357	599	728	900	494	248	247	233	2150	382	1201	800	302	276	403	306	55	866	856	200	124	7030	1007	1400	602	2	820	346	946	807	737	20	705	408	940
PwD_syn_728	2732	4301	465	2366	1719	2870	2685	1841	595	1343	2682	1038	1237	972	444	412	788	1153	467	772	1111	526	664	420	74	203	602	247	295	734	3263	1747	843	289	837	12263	1395	1700	632	529	1300	203	406	1604	362	4	6	1532	0
PwD_syn_729	689	1256	1538	1410	2338	1437	3734	1683	1024	1252	788	2240	924	241	713	295	394	899	269	1179	315	734	2233	102	248	830	801	256	942	600	1605	2256	242	6	325	5250	387	439	603	114	1047	476	408	1471	666	35	40	215	860
PwD_syn_730	1684	4691	346	5697	2338	3020	3390	393	1024	1317	788	2855	1424	833	549	271	788	899	269	1179	1292	252	696	787	83	150	850	260	257	300	1000	2020	245	107	441	7061	1395	482	261	1044	2304	480	808	1908	739	6	607	662	1660
PwD_syn_731	1970	4639	1363	5336	2513	2870	3390	1634	593	1721	3663	2039	442	1269	275	545	241	1695	865	356	1148	705	564	562	188	810	220	270	1150	1145	3722	2495	286	90	303	8510	614	1505	871	479	770	146	440	1618	800	75	674	1110	1660
PwD_syn_732	2387	4691	2167	5448	2683	3432	3795	2024	709	2005	1588	2072	1694	839	275	135	289	2304	539	979	279	94	2110	220	1124	359	382	377	1682	271	563	2495	266	550	340	1662	1646	907	66	609	576	474	611	1504	767	440	700	470	1300
PwD_syn_733	2700	4691	401	1483	2338	2010	3744	1683	1024	1723	3224	2345	412	412	1431	511	275	1232	748	275	1366	114	2233	501	996	700	207	232	1398	219	1750	2280	438	0	318	7269	105	1960	252	378	2495	326	230	400	32	500	50	28	1660
PwD_syn_734	1778	4691	2021	6096	2747	3432	3879	1634	422	1343	903	2727	667	1332	1524	197	550	1152	263	978	408	1237	30	39	789	343	840	217	1135	307	3523	1747	296	471	69	1850	402	1400	824	584	2478	404	800	1049	19	246	173	1210	20
PwD_syn_735	2388	4744	1669	4849	1854	2099	3654	1020	952	687	2293	2836	1424	972	1021	113	724	1232	263	979	288	442	208	713	346	252	608	337	488	254	1855	210	782	72	802	5240	970	604	387	1094	1829	450	943	100	607	141	14	702	60
PwD_syn_736	2387	4301	1542	2379	2119	2444	3152	1191	595	1252	3406	4221	1553	426	921	107	720	2055	305	329	300	1090	72	736	375	558	191	205	1313	496	3722	2256	266	2	628	9029	11	22	238	174	1270	424	1204	1287	280	505	100	762	1367
PwD_syn_737	2388	1606	2021	6299	634	2713	3390	1166	463	2047	1717	2500	559	1395	872	334	724	727	866	686	265	1163	1698	412	636	569	544	73	328	219	201	1747	737	500	47	10666	402	2463	70	44	1106	480	700	1100	864	86	337	122	144
PwD_syn_738	2387	783	1377	1483	673	2882	3930	1651	251	833	1115	2024	1693	171	1021	114	549	2646	587	365	1292	752	2110	260	300	670	187	357	1391	277	3006	2036	890	550	63	3552	1406	10	220	273	107	80	108	809	335	6	521	1308	1660
PwD_syn_739	1247	3215	2349	2808	2324	1897	779	820	1024	405	3073	2639	1462	740	544	467	326	2180	269	395	1316	1180	2233	806	9	652	634	224	1313	219	3275	612	244	230	837	7261	168	2121	920	74	2678	457	1418	1811	760	524	770	1403	30
PwD_syn_740	2387	4301	2004	4200	1395	1822	1037	377	222	1913	3309	2299	635	823	1412	612	788	1818	733	550	438	703	708	186	770	151	270	97	195	690	786	3023	242	402	410	959	907	1352	240	441	776	620	740	1708	703	86	452	8	1020
PwD_syn_741	867	4301	868	6299	2478	3166	1037	1749	952	1118	3406	2463	675	235	852	412	166	1194	834	979	1292	218	660	259	976	340	105	174	1535	610	0	2495	483	430	26	3675	1065	0	574	794	2539	290	1412	304	265	35	304	519	0
PwD_syn_742	2217	1059	564	1322	2338	2336	1037	1651	552	933	1080	3386	1424	202	1021	572	788	2484	456	863	433	1163	1062	717	1329	779	108	425	1535	805	1119	1038	739	90	24	5633	909	1310	320	40	374	661	1418	975	87	485	251	174	70
PwD_syn_743	989	3449	2021	6645	1630	3112	3390	448	1024	1330	3964	1555	1191	602	734	172	222	709	263	511	270	80	14	233	611	100	565	154	328	271	36	566	839	502	720	6338	1647	822	301	1094	1656	180	400	1600	87	87	0	860	1008
PwD_syn_744	2387	5168	1050	1483	2513	1333	3390	1651	952	656	3964	3425	582	202	1021	426	791	2020	284	273	1148	197	910	37	584	239	270	354	390	1145	3618	223	245	242	28	1757	1663	2080	117	3	2009	690	12	955	403	412	256	1182	22
PwD_syn_745	1410	1601	1741	3062	2747	3432	2294	2013	595	1901	3406	3837	1693	216	914	260	788	1474	263	979	268	1019	468	452	104	799	808	556	1313	807	55	2211	456	408	564	9777	805	1066	326	490	2000	480	416	1541	838	70	745	1182	18
PwD_syn_746	1778	4301	1315	2096	2513	545	3930	1600	709	1850	2150	1485	349	448	1083	186	758	1377	786	749	1148	1236	2066	575	470	300	430	446	1150	677	3355	291	427	542	835	6960	948	2055	252	54	133	480	1412	1827	784	5	530	72	27
PwD_syn_747	2387	4288	1724	4303	2513	3468	1204	1670	595	1252	1227	2600	409	286	1225	479	166	1436	265	838	273	1236	38	479	198	254	237	425	320	364	907	3023	245	490	352	2704	5	1070	322	563	2850	7	1414	440	3	0	230	504	804
PwD_syn_748	1597	4301	2004	2498	1633	2044	3390	1651	709	1396	908	2600	1220	769	1238	166	529	2040	489	936	702	345	2018	508	566	330	810	95	297	306	3081	2495	251	230	243	70	700	1300	1	71	76	46	1204	1507	753	168	8	218	1080
PwD_syn_749	2329	829	349	5128	2714	3468	843	903	952	1248	3206	2862	1512	299	1318	155	231	2484	860	671	1292	514	2090	726	1329	86	189	112	834	840	1173	10	833	550	305	3970	302	452	915	149	189	607	130	778	290	321	5	749	1008
PwD_syn_750	1569	3183	2356	1237	2725	3468	3734	1634	595	754	3369	3331	1454	218	557	577	329	705	323	924	1148	16	703	556	890	302	466	428	1535	1145	1070	57	443	4	222	2039	1407	12	201	493	1170	285	414	1500	567	220	641	763	90
PwD_syn_751	1778	1499	675	4498	1833	1858	2320	1953	722	1396	2682	3361	1297	738	1083	130	329	1232	467	979	412	282	67	780	827	120	693	157	1682	442	3071	2860	439	108	326	3609	1007	200	500	613	1643	661	700	607	65	228	656	14	78
PwD_syn_752	1797	4301	631	5128	914	1031	1117	1841	686	1252	828	3130	1244	171	1524	144	759	569	683	638	1469	142	718	754	916	320	290	377	1313	1145	4320	2020	242	507	822	3600	1733	1101	999	390	1060	440	31	1811	360	40	281	2045	2
PwD_syn_753	2719	4744	436	3409	2513	3020	2451	1596	736	2047	3848	2030	424	1395	1053	184	614	1472	272	979	341	1282	2038	602	1122	14	579	70	1620	618	1704	1210	425	8	360	4704	1308	2405	831	774	2478	296	960	101	780	184	671	458	1316
PwD_syn_754	2387	3624	1037	1917	2338	1310	843	433	1024	1565	814	1185	1244	325	1433	114	645	2484	265	960	1292	1282	53	95	575	1	701	500	502	254	3513	1063	530	307	102	10134	1647	690	960	869	2689	454	133	1704	30	7	229	14	870
PwD_syn_755	1942	4744	741	2584	2513	3020	3501	393	492	1913	2428	3340	1512	895	275	612	756	1048	807	924	1126	1282	147	686	1298	12	505	556	1535	674	502	2585	539	21	60	3645	1185	1400	61	40	2893	661	18	170	209	250	509	789	1008
PwD_syn_756	937	5168	2241	6557	1949	1472	3301	500	808	405	1626	4055	1386	218	1238	612	263	899	763	675	1115	1018	2233	700	103	799	602	425	382	371	4761	703	830	537	620	3179	847	258	295	174	7	689	1204	571	705	5	390	0	490
PwD_syn_757	2198	4691	2004	6645	1424	3422	3734	736	388	2047	3038	766	1339	718	1459	92	682	2391	307	924	1355	1063	135	427	1122	752	201	57	820	740	1298	1017	245	70	318	12263	1095	2406	10	714	1897	661	344	1042	663	420	606	512	1430
PwD_syn_758	1778	2827	1655	5128	506	2352	3930	1634	758	2047	828	2585	1244	816	276	132	755	1750	666	966	232	494	2010	556	125	39	446	20	1130	307	771	2440	266	5	250	7001	1733	180	340	434	612	690	205	501	582	84	415	410	1000
PwD_syn_759	1667	3783	2356	5861	1064	2713	1811	1456	647	955	3325	4055	1693	820	1457	465	673	1066	764	978	1461	360	2150	765	831	597	100	397	1398	315	1391	1747	737	537	823	9529	464	90	900	487	807	440	1204	1170	132	205	53	1142	457
PwD_syn_760	963	4744	1724	1322	2338	3432	3019	2200	508	899	3406	863	695	258	275	271	282	1503	757	739	683	844	2150	523	96	571	689	524	1648	674	278	88	869	203	420	4101	790	1901	199	601	1040	0	959	406	602	50	200	1042	1090
PwD_syn_761	1451	3760	2356	2019	998	3468	978	1910	952	1524	3986	2600	1313	830	434	102	625	1570	845	801	1469	1298	2076	786	999	33	126	417	1682	580	3701	2021	841	58	300	230	842	700	23	763	1878	667	566	1670	532	100	620	10	1447
PwD_syn_762	2554	3797	1985	6299	817	2713	3070	1683	420	1161	908	1025	187	326	1258	186	262	2223	296	264	1292	113	2150	793	610	358	600	556	1682	226	4005	2011	427	120	348	3284	190	2463	22	1094	280	300	1204	1811	202	507	88	1082	1600
PwD_syn_763	1912	4301	1317	1667	1723	1516	3734	1206	771	1343	1778	4221	783	1029	1254	410	362	1052	570	979	816	1282	27	681	584	718	490	524	393	805	3535	2495	283	537	262	3403	1582	370	375	733	1862	410	77	1160	600	20	308	109	70
PwD_syn_764	1778	5270	639	6299	1698	659	3390	1683	1024	1252	3540	2174	534	524	618	105	778	1754	776	1179	1148	1163	2110	794	1016	544	116	406	1682	1145	2692	207	742	353	479	5308	1407	412	815	1094	2400	380	88	18	99	22	700	549	446
PwD_syn_765	2002	1801	436	4079	2081	890	3220	2052	625	955	3446	2600	954	754	1259	320	183	603	854	637	1158	465	2106	586	1122	133	451	60	1682	501	3310	2211	266	230	680	256	1507	790	306	40	217	686	740	1607	730	412	417	410	7
PwD_syn_766	1778	3272	2021	4989	696	1286	3550	448	952	1396	3540	4055	1424	1395	1238	166	569	707	757	801	555	1221	2010	780	1329	370	710	197	200	490	1607	970	841	461	628	570	6	2072	931	80	9	354	119	1811	2	38	304	0	290
PwD_syn_767	2387	5168	977	1934	2447	2713	3274	1142	116	1913	1912	3331	715	791	1110	505	199	1450	767	947	232	560	51	680	945	21	611	424	1682	836	13	501	266	3	261	10895	1672	100	871	230	1300	690	437	1002	402	20	808	1171	1090
PwD_syn_768	2388	5168	396	2174	2513	3157	3700	416	299	1396	3157	2509	1165	320	1302	160	377	1550	306	566	1115	811	16	559	684	573	404	352	1313	254	3535	3023	747	28	269	11807	307	1105	340	434	330	660	206	2102	730	464	701	7	908
PwD_syn_769	2387	4301	1983	5723	1652	1093	3396	1596	249	1216	1101	2491	544	668	1412	113	371	2057	344	649	1248	741	61	684	999	776	326	157	1535	836	4757	1421	952	102	479	7496	1407	50	75	1063	1070	305	222	100	750	60	3	18	1377
PwD_syn_770	2732	4595	2032	2732	2747	3432	1241	1634	595	1695	1912	1096	1236	185	296	379	257	1433	269	979	370	92	456	780	810	140	76	57	481	637	3755	406	330	56	446	3727	1602	597	392	891	2973	364	186	2104	701	145	43	322	916
PwD_syn_771	1731	2321	1985	1834	741	2713	3879	1435	1024	1973	908	2416	476	593	428	442	743	1890	265	978	1221	280	1472	757	456	752	500	524	390	641	1054	2202	245	436	564	10697	1325	2410	967	493	1170	661	1204	1674	235	323	780	414	1377
PwD_syn_772	2388	4675	1845	1344	2636	2713	2630	526	595	1482	3986	3535	737	868	910	176	415	565	309	742	1427	1009	1069	742	384	571	617	128	1318	667	1870	1012	259	550	264	7201	1733	509	7	99	190	480	430	1672	287	189	615	130	1377
PwD_syn_773	482	1194	1516	6197	2338	3297	3390	852	709	405	3964	3881	614	1029	1238	357	435	2606	823	924	1405	730	708	786	1282	743	64	425	1121	1145	1789	403	689	522	564	4405	1582	1500	0	1027	90	380	416	1641	46	148	516	1740	1008
PwD_syn_774	2387	1059	1462	1344	2683	1485	3930	1566	924	1252	1268	3023	942	1029	1412	442	596	899	831	264	368	234	2097	781	238	519	602	431	295	258	713	1350	755	0	338	8620	0	468	85	491	2195	438	404	200	302	30	0	118	50
PwD_syn_775	2388	5168	1985	2881	2683	2218	1834	2200	772	1252	1198	2409	1255	629	1440	502	265	1361	857	924	475	173	638	531	909	303	60	357	1121	625	401	1407	460	30	402	79	790	1102	34	178	1207	123	537	400	157	180	50	219	1408
PwD_syn_776	2682	1010	2021	5235	2276	3468	3930	2200	595	1343	2682	2600	744	839	1290	301	192	1607	764	522	253	590	10	280	405	839	693	377	295	840	3701	440	885	10	283	307	0	2410	800	819	1071	403	408	1011	709	19	350	209	270
PwD_syn_777	2440	5168	1138	1344	2712	2188	3436	1085	611	892	1532	4055	177	1173	1412	534	348	2040	889	374	1148	735	964	477	16	200	840	175	1628	1106	2555	3023	556	492	265	12263	1506	1000	300	280	1347	459	448	1811	702	306	380	13	440
PwD_syn_778	1970	2646	436	4253	2513	707	3734	1651	952	2047	2682	2600	647	1029	473	362	731	2040	263	473	372	1222	2110	143	909	100	520	157	1535	1145	1080	2495	787	24	177	3060	1733	462	570	60	1720	7	960	670	700	528	29	44	60
PwD_syn_779	1778	1432	2172	6472	2513	1091	3436	1596	758	1212	1628	3270	748	702	713	465	396	1996	523	553	1115	497	2010	14	1122	270	824	452	228	377	3701	241	734	207	837	5600	1703	1589	81	24	1100	661	760	900	740	20	600	432	700
PwD_syn_780	2387	4744	828	6645	2196	1346	3390	1634	1024	390	908	4221	447	461	275	525	247	1325	326	979	1308	299	23	793	686	720	602	377	926	247	488	91	779	454	60	10697	808	1315	31	1083	929	661	88	2102	325	185	735	148	0
PwD_syn_781	1718	3901	989	4447	1658	2325	1524	777	595	1296	763	2951	1558	769	1412	143	415	2484	803	342	1183	704	2150	420	319	679	602	0	1316	254	1850	1240	759	293	275	607	1104	2062	510	63	1770	690	906	1606	294	285	203	805	1
PwD_syn_782	2236	4301	436	1322	2565	2259	3060	1144	495	1463	878	2070	1028	1063	1524	465	682	1016	626	983	1433	360	2130	747	342	155	351	22	198	254	1968	2495	763	431	17	670	1582	2402	931	33	2176	653	660	1674	102	106	7	218	300
PwD_syn_783	2112	5800	1220	3642	2597	3275	894	1858	596	405	1278	910	1105	839	296	512	264	1880	672	290	258	1298	2110	500	280	420	0	357	195	254	2057	2495	899	433	571	5640	406	1434	102	120	2447	306	532	110	889	480	306	408	1392
PwD_syn_784	2235	1256	2261	1630	2010	2870	3390	392	790	536	828	2865	247	998	684	512	199	2707	757	248	1115	855	2150	750	999	79	354	338	390	1118	459	1001	352	0	380	1010	446	1300	295	204	1722	480	50	1336	327	127	680	240	355
PwD_syn_785	2387	1850	587	5861	2683	2289	3920	1815	595	405	3933	766	608	1296	1021	134	344	1056	265	1179	1148	1236	915	586	1326	791	548	270	262	306	1230	2553	782	526	749	7672	678	602	356	74	1070	308	959	1702	790	109	509	1349	1370
PwD_syn_786	1778	4744	1178	6299	2338	1809	3436	442	208	403	814	2565	494	694	1238	612	307	1388	723	379	1115	1298	2010	665	999	475	478	425	858	245	3390	2211	259	5	628	4300	1006	29	871	424	1	606	1412	1674	6	270	758	230	1008
PwD_syn_787	2388	4301	712	5253	1494	1358	3361	1400	774	1919	814	3331	1424	146	324	130	224	1232	852	1075	247	1298	786	502	1091	508	846	382	1682	1106	2812	3023	832	230	388	5041	608	1642	800	1074	807	220	256	1811	50	100	808	1130	900
PwD_syn_788	581	5800	572	1763	2725	1175	3054	1651	822	1931	1430	4065	177	839	357	599	783	1232	785	979	494	2	2010	769	1002	383	372	197	1221	836	4054	551	935	77	302	4101	9	1262	571	820	1310	590	8	719	793	126	4	770	67
PwD_syn_789	1383	1111	2011	2436	2725	2021	3778	1634	758	405	3540	2600	1493	1328	1238	141	199	899	672	801	1355	400	2069	283	1002	925	851	524	1313	468	5	2290	263	23	406	799	322	2170	965	569	1262	661	960	1275	105	26	205	409	400
PwD_syn_790	496	4828	1751	2731	724	1142	2268	1596	134	948	2158	1973	992	1147	351	326	734	2484	854	784	735	2	970	566	736	617	472	155	317	254	303	1455	767	454	276	10697	85	2410	790	1029	356	50	1204	0	760	106	531	248	8
PwD_syn_791	667	4744	2097	4399	2401	2870	2456	1683	595	405	3964	4221	1512	1343	296	133	362	1108	492	979	1148	237	215	322	35	684	416	155	1335	244	4791	2211	242	0	59	6	1498	1290	50	834	879	94	1204	1100	14	205	58	770	0
PwD_syn_792	2368	4301	562	3246	2607	3061	3436	1031	358	1396	814	3621	481	947	1427	126	751	2040	308	801	258	1013	2150	606	974	559	825	524	506	226	170	2011	853	454	607	12263	1733	0	70	579	1320	680	8	2102	0	505	580	1108	980
PwD_syn_793	1778	5136	2021	1344	1414	2713	3879	1704	133	1328	3955	1106	1693	156	1208	112	724	1788	511	290	1115	1222	2150	730	1122	502	124	524	1313	244	557	2495	242	454	202	3687	112	557	1010	417	2170	490	146	1811	17	412	578	89	1060
PwD_syn_794	1756	5168	1397	6317	819	2093	3930	2200	321	1554	3406	2600	1244	218	1412	109	791	1067	662	859	1178	5	927	314	972	762	200	57	1313	1075	1803	3023	632	209	542	1610	501	1005	0	33	3157	606	1401	1200	236	100	130	528	1008
PwD_syn_795	2732	1791	1983	1268	1843	3020	3930	1534	418	1913	1947	3535	1688	562	441	512	581	2391	273	624	556	1244	30	258	999	710	810	165	1261	219	3806	1288	266	500	755	97	1733	594	161	662	1020	406	67	1007	735	402	783	1790	1000
PwD_syn_796	2732	5004	1983	1372	2747	1686	773	1041	595	826	1848	1037	1151	769	463	454	298	1606	757	1179	1355	82	2233	562	563	655	382	327	1136	849	164	217	838	500	270	367	1407	1297	270	99	3157	606	959	1500	0	4	616	39	0
PwD_syn_797	1925	1059	649	6299	2387	1689	1696	1634	316	2047	3263	2600	1577	1029	602	184	729	2514	1103	685	311	1282	1036	682	862	743	490	364	1313	686	4757	1056	954	207	571	172	1405	456	450	724	1094	450	35	1001	733	10	3	200	1420
PwD_syn_798	2732	3067	2004	4734	2747	3432	3555	500	344	507	3540	1853	717	1266	1379	182	791	1595	789	924	1418	61	306	561	606	545	504	556	916	876	3121	655	636	400	538	8506	961	1103	30	104	1074	420	489	1066	0	450	511	334	57
PwD_syn_799	2388	3985	2356	1483	693	3468	1233	2019	727	1018	3540	970	1242	121	1021	524	291	2707	351	778	1205	182	963	186	79	752	40	425	1136	271	3578	2256	244	2	380	7672	1395	300	85	869	1897	220	38	161	100	480	509	374	60
PwD_syn_800	2388	5800	1983	1483	1255	2870	3879	475	1024	1519	2682	1105	475	150	1412	153	235	2379	858	924	1115	1298	412	403	918	843	370	137	1682	254	2757	2256	482	38	156	700	1264	2463	867	721	1100	80	800	1062	73	29	658	597	1377
PwD_syn_801	1315	4744	1667	6645	2747	515	2332	1596	773	1907	1767	1172	1694	1029	1313	308	469	1391	307	1179	1469	566	1101	693	1329	469	239	376	1150	254	766	1747	959	478	44	6650	1305	62	374	43	915	6	1204	2000	766	44	783	180	70
PwD_syn_802	2732	860	2273	3652	909	1123	1037	1736	758	1913	814	2600	1512	840	795	225	757	703	1081	582	637	218	2010	82	481	356	704	117	1535	254	1791	201	259	526	270	3224	904	1340	360	99	430	400	1418	1071	262	528	30	440	756
PwD_syn_803	2387	4207	1341	5294	2345	2612	3436	461	655	405	2571	4221	1683	739	1412	292	682	1365	632	519	1299	400	59	13	496	763	548	252	1313	593	3013	2497	284	205	305	7645	180	797	81	485	2495	480	960	49	713	201	689	594	7
PwD_syn_804	2732	3195	649	2463	2184	1033	2378	1179	992	1993	763	1145	177	362	611	340	572	2369	364	275	258	1222	32	770	191	9	304	214	277	219	1886	27	424	490	505	12263	897	595	645	764	374	680	818	1870	800	528	53	10	1377
PwD_syn_805	2732	4249	1983	2133	508	1885	3734	2200	460	1001	3406	1886	1512	1292	1453	612	229	1262	275	979	407	250	2110	748	920	9	490	211	195	254	1503	1017	242	30	570	7610	600	1029	35	123	100	405	549	1107	247	488	10	1074	398
PwD_syn_806	1173	1955	1693	1237	2338	1256	3390	442	448	1343	2682	3143	1117	959	706	442	454	1905	273	264	1099	735	109	90	596	779	300	206	1136	306	3627	28	242	533	266	8602	1076	20	1025	869	509	410	310	1009	74	180	601	88	5
PwD_syn_807	2732	870	830	5245	2513	2623	3436	842	595	450	3986	2663	160	972	1265	133	638	1701	350	998	258	837	2059	763	529	617	302	274	1173	219	1856	3023	839	239	17	8269	0	709	291	618	1781	661	148	300	383	9	645	282	1316
PwD_syn_808	967	4299	976	3006	1048	3020	1489	1634	482	830	3488	863	1693	1395	1524	349	241	1232	296	980	311	960	2076	90	400	103	507	467	1312	601	3001	1220	571	21	378	3175	1395	410	239	676	1174	480	1412	1002	767	81	47	1532	58
PwD_syn_809	1678	783	1944	5861	2047	3020	2882	453	107	822	1586	1245	1663	669	1238	114	322	2423	703	975	470	1246	980	197	313	159	827	295	970	271	567	2495	732	38	837	1970	1360	1680	984	52	1770	455	375	450	500	180	103	1075	1316
PwD_syn_810	482	1397	1985	2086	1523	2523	3930	2200	595	1057	1148	766	1202	1387	1443	534	279	1119	800	924	1292	1222	17	699	276	121	0	425	1637	602	3701	2256	841	57	768	1041	100	520	506	19	1705	480	440	1801	293	84	65	180	721
PwD_syn_811	2322	4744	1678	4734	2725	1042	3531	1651	840	1203	2682	4055	940	237	1046	131	652	2400	605	296	538	3	1086	706	213	770	201	526	1360	254	4766	3023	251	454	132	738	987	475	689	688	1300	516	500	1114	37	27	9	1810	101
PwD_syn_812	2649	3810	2356	1839	2725	1029	1529	584	501	702	3964	2834	1694	1282	1021	277	724	1047	269	1179	1463	1236	65	605	870	600	0	154	1136	254	357	2911	262	101	206	2010	20	30	871	373	2495	387	136	99	230	50	370	2211	300
PwD_syn_813	2582	3922	1068	2414	2338	1815	3357	1855	191	1913	2169	863	1329	1070	710	152	394	709	533	801	1112	690	86	258	547	159	103	250	1674	698	4328	2256	740	500	564	7672	946	1302	4	787	2195	661	135	1802	280	349	130	269	406
PwD_syn_814	2387	1182	1870	4191	1688	1482	3390	2200	709	2047	3964	4055	1554	1395	773	380	395	2071	263	951	258	686	2051	790	856	820	394	524	1150	473	4791	2127	439	37	361	956	1733	130	71	840	127	230	988	209	295	29	204	272	1377
PwD_syn_815	571	4301	1514	1692	2513	2228	3734	2200	1024	1343	2568	4125	1244	636	1270	487	415	2369	656	695	1292	600	151	605	999	147	861	524	1302	271	2305	1251	242	220	587	514	1578	88	520	794	2176	480	960	2104	264	228	677	522	458
PwD_syn_816	2387	2093	928	4083	2513	3432	1519	448	595	1095	784	2189	1334	928	473	612	566	515	273	729	1443	1282	1910	764	305	30	52	524	365	307	3167	1203	537	454	360	4138	391	1370	511	809	1030	690	1418	1070	92	15	328	89	470
PwD_syn_817	1778	4141	1985	6299	2338	3468	3734	2200	709	1252	1956	4221	1326	327	472	224	315	2707	269	1116	450	817	2233	775	1088	340	324	377	1313	1007	856	241	266	208	705	6201	1647	1570	430	729	80	407	20	1978	280	20	675	1022	1660
PwD_syn_818	2732	878	2004	6299	2364	1272	3879	494	707	1557	3986	2600	854	861	1524	125	361	1340	294	978	232	48	654	786	33	903	20	427	1535	1106	1095	1747	915	500	571	2661	345	260	220	1034	1105	490	1418	641	187	504	290	1532	860
PwD_syn_819	2732	3726	2356	6299	1849	2595	1036	1625	264	1396	2881	1477	160	312	1247	152	681	2190	807	368	1148	62	403	581	1086	421	802	377	1564	605	3535	3023	785	100	326	10697	1340	790	20	864	707	0	910	2102	400	13	701	1259	400
PwD_syn_820	1778	4526	436	5128	696	2537	3390	393	952	405	925	3233	1404	735	1238	182	758	1537	431	673	1292	378	507	600	427	0	740	342	1136	801	2323	208	255	174	43	10697	1602	0	931	14	277	126	427	1648	738	426	698	2038	794
PwD_syn_821	2387	5281	1093	2133	2747	3354	1576	2200	875	655	3986	3331	1582	1328	1412	377	682	1302	265	294	1292	136	118	737	1122	9	101	167	195	219	3800	1747	555	0	18	2659	607	1090	291	794	780	450	1418	802	624	229	605	1728	1377
PwD_syn_822	2146	4688	2356	1369	1682	3432	3930	1548	778	421	3986	4221	1592	262	1083	611	636	1092	563	644	367	1298	2060	556	90	173	693	454	1313	1145	2018	1	248	33	364	5607	448	1780	202	210	107	487	960	1750	29	22	0	388	1660
PwD_syn_823	492	1256	2021	1344	1618	2420	2856	1596	709	1252	1059	3331	1010	839	1083	502	391	2391	695	978	1148	286	2076	564	496	272	243	376	1543	678	1034	2256	359	510	337	4650	1395	900	60	794	249	176	284	1608	901	15	719	233	602
PwD_syn_824	1970	1175	1091	5972	2747	1639	3930	1651	711	1252	3580	1730	372	1073	1412	612	549	1309	543	978	1148	735	118	786	85	696	97	245	1150	244	3290	2256	732	153	8	10697	449	1562	397	201	550	40	130	1610	350	200	739	596	440
PwD_syn_825	1970	1059	1856	5691	2304	3432	2839	1352	452	1169	3986	3535	607	329	1238	180	421	705	367	407	1191	1236	2076	780	1002	95	613	157	315	271	2683	1200	646	140	109	10898	590	908	5	733	2478	661	0	1665	62	282	535	1513	90
PwD_syn_826	1626	5800	1811	5173	2338	3432	3020	381	1024	1343	1417	3809	1244	705	832	575	241	2436	269	448	1115	795	967	660	249	648	604	556	1536	254	57	855	245	334	425	4372	1201	1000	150	25	85	480	1210	2102	702	205	43	30	1000
PwD_syn_827	1051	830	436	4181	2612	2713	790	1657	406	1602	3964	3114	1479	786	354	180	327	1575	577	840	1297	920	669	704	408	925	348	556	1541	888	1279	841	685	454	269	6745	806	450	255	79	2170	400	444	1678	133	506	750	348	350
PwD_syn_828	1778	2551	1985	5128	506	1841	922	1842	595	1695	3964	2262	514	1257	710	179	213	2078	408	399	1355	320	2076	784	21	869	165	355	923	805	222	1790	721	526	575	10600	485	2463	863	64	1379	670	560	1268	80	162	120	2211	600
PwD_syn_829	1970	790	493	1407	2338	1036	3879	1243	952	870	2216	910	160	1042	348	502	257	1833	485	358	266	729	2150	288	436	371	86	377	1136	836	3761	228	457	71	587	6054	0	1427	341	644	2880	80	1331	1001	930	152	729	1370	1024
PwD_syn_830	1778	4214	1761	6536	2683	819	2528	1602	228	1953	908	870	864	846	1341	612	166	1669	302	670	273	557	2010	451	260	260	646	107	325	270	4687	1000	644	70	564	7470	1140	717	967	39	476	606	304	440	2	406	105	1205	1400
PwD_syn_831	2387	5174	629	2753	1077	1059	3865	1083	709	359	2682	4221	1244	491	1358	112	783	2391	404	516	577	1282	69	14	196	400	300	172	1137	1054	4100	2256	247	157	806	8170	1087	924	260	60	1537	480	360	166	776	89	99	1182	60
PwD_syn_832	2387	968	835	4734	1542	713	2013	1596	758	1406	1532	3053	1424	972	571	118	201	1079	269	538	1336	826	2214	796	696	109	827	113	616	805	3657	3008	441	500	577	7332	1582	670	840	890	2152	606	148	705	797	289	680	215	1004
PwD_syn_833	1778	5246	1985	2390	2338	1590	3818	783	772	546	1067	3535	1618	228	1524	345	788	2369	327	1179	705	58	1139	104	382	258	509	300	1682	611	2799	3023	348	237	60	7318	804	1200	482	293	2187	386	505	306	340	412	53	1374	958
PwD_syn_834	1970	4691	2004	5808	2725	2504	1463	1773	952	394	983	4221	1693	311	1451	144	263	2369	814	801	343	1276	2150	640	904	461	502	356	1504	713	4025	2046	857	502	367	366	497	382	685	54	1455	270	304	1570	240	64	119	8	1
PwD_syn_835	2690	4270	2356	1837	1258	1843	3436	1596	323	1396	2682	2600	1072	562	1412	580	349	752	307	964	1292	742	674	592	996	20	264	325	738	743	3015	1067	442	2	101	12263	1166	1500	861	733	1747	485	1412	1691	238	300	271	865	10
PwD_syn_836	2602	4301	1983	1237	2550	1516	3247	1596	308	478	2233	3540	494	680	356	502	599	604	1103	940	1224	135	2233	680	836	156	108	142	350	541	3722	1010	742	278	11	907	1647	411	597	1093	1073	624	814	576	707	528	608	38	10
PwD_syn_837	1443	4380	1909	1483	1066	517	3736	1651	758	1086	980	2709	187	401	1385	356	407	736	741	978	1355	1298	2050	50	506	219	501	143	1150	254	1166	2016	645	500	477	10697	1395	2130	20	1044	1577	464	500	250	81	466	38	50	1316
PwD_syn_838	984	4388	1665	3944	2725	1059	3390	971	758	1913	1141	3535	175	362	1021	601	263	2509	572	1179	728	776	1010	31	365	314	49	86	1533	676	4791	2813	245	550	328	9020	1307	1129	360	208	1779	606	1222	1861	710	185	734	38	68
PwD_syn_839	1218	1624	1117	5861	2683	2870	1696	1683	977	1252	3964	870	1244	839	1474	385	791	1558	770	327	1355	965	131	86	64	750	221	150	1250	601	1108	2211	251	208	376	8502	442	1570	120	602	81	606	1204	170	721	415	589	1532	360
PwD_syn_840	1076	5800	497	5914	546	3020	2714	1503	116	1396	908	3535	912	839	425	595	689	1879	444	973	1101	673	52	316	135	512	304	425	1136	878	1811	1003	251	480	502	600	1056	974	931	691	2086	400	1418	1570	60	280	600	675	8
PwD_syn_841	496	5168	456	4187	2338	3468	1442	1634	1024	1338	3748	3231	1491	1033	1412	130	257	2105	296	944	1270	1236	268	324	1006	541	0	425	1136	265	3701	1710	919	352	161	10697	707	736	109	794	1600	193	1204	1678	273	206	800	48	900
PwD_syn_842	2387	1860	1725	6100	2683	3432	2559	861	595	1570	3964	870	1693	1215	482	512	773	2411	265	290	1148	0	2188	700	929	510	7	231	672	1145	3494	20	831	123	0	4005	1077	364	795	170	108	603	602	1621	200	445	378	792	1090
PwD_syn_843	1970	5465	1985	2329	2725	550	776	1048	1006	1300	788	897	1261	673	877	465	674	1289	833	600	1091	1160	2233	357	36	620	463	337	1535	1106	1387	2256	836	5	485	9510	1375	910	702	270	402	690	336	608	402	412	280	501	40
PwD_syn_844	2634	2337	2134	4734	2338	3020	3390	1912	302	437	814	884	494	1095	1524	120	166	515	296	668	311	310	2233	506	506	550	303	214	1571	1066	3722	3023	273	490	540	211	500	1427	81	1	87	640	407	1604	552	412	752	779	400
PwD_syn_845	2732	5438	1301	6426	1503	1645	1249	917	595	1866	814	1747	1522	347	275	195	264	1201	265	1179	360	1203	1077	304	637	502	590	154	264	836	3031	1747	952	547	526	5651	1407	530	234	699	1530	480	10	1909	280	208	335	1700	70
PwD_syn_846	1970	4419	2004	5463	2747	890	854	891	952	1252	1582	3331	522	562	1202	580	286	2452	316	979	991	539	6	101	924	925	200	90	1150	504	36	1491	259	410	65	9599	848	210	254	104	251	479	1002	1600	31	472	514	540	703
PwD_syn_847	2388	4301	1211	1483	2338	783	3390	1873	843	1207	3529	3140	946	275	296	92	758	1532	600	621	1355	256	701	619	101	359	213	1	1384	857	2608	2495	841	500	571	1886	1100	100	835	397	59	650	429	300	760	34	300	62	60
PwD_syn_848	487	5246	1618	5128	942	3020	1218	633	758	472	2682	910	323	1362	1500	235	345	2391	307	932	1148	1163	81	295	989	628	61	37	1487	244	4162	1711	688	407	15	309	1197	845	241	509	1007	380	1016	1403	207	204	398	1468	460
PwD_syn_849	1970	4691	2356	1322	696	1448	3839	562	667	1252	763	910	1578	1029	1208	167	254	2391	834	801	1413	639	2110	186	4	721	111	556	297	462	2471	3023	242	537	229	8670	44	9	690	4	1978	289	718	2044	335	510	29	308	1090
PwD_syn_850	1970	5800	2004	1237	2725	2828	843	1979	222	359	3986	3331	1542	381	1524	612	257	858	283	331	1266	690	930	450	564	606	842	391	1228	700	2330	2211	450	206	564	615	417	7	358	794	187	440	1412	496	222	524	59	26	800
PwD_syn_851	1031	3158	1871	3647	1220	3020	2117	1596	483	378	788	863	369	256	757	322	682	2354	330	613	1115	842	2010	682	906	702	22	317	1150	351	1711	2495	646	500	615	9	1407	707	71	64	199	480	38	1200	7	2	50	192	300
PwD_syn_852	2387	5356	1749	1396	1791	1247	1735	1596	794	954	814	4065	160	474	1021	155	282	1661	610	329	1148	516	2076	544	1191	70	304	196	1535	805	1448	2615	271	1	106	7434	606	350	1025	34	1000	660	960	990	285	22	576	724	900
PwD_syn_853	2452	871	2004	2006	1403	2713	2968	1596	482	1913	1843	2135	1244	1029	296	236	241	2345	296	1179	838	1222	2110	496	0	512	52	377	286	1145	1605	220	832	100	70	9070	1733	1045	70	491	1390	279	1	1108	38	115	589	319	85
PwD_syn_854	1970	4301	629	2127	513	2584	3436	342	709	1913	3964	1275	789	612	994	112	788	1808	296	978	1355	14	2233	763	473	397	794	470	1313	346	1774	3023	370	0	356	270	49	1170	337	1064	2950	609	446	350	221	501	33	1049	840
PwD_syn_855	1994	5800	1983	6524	1440	1403	854	1937	546	946	3964	4135	1469	459	921	597	192	515	613	816	1469	1282	56	479	980	371	843	276	1653	356	360	1747	266	20	310	9407	447	300	141	793	539	160	960	1160	710	120	563	1728	938
PwD_syn_856	1778	4806	706	5861	1421	3373	1759	1596	311	1935	3406	2955	1647	972	275	120	288	1595	296	478	1469	210	555	790	924	213	12	377	1682	507	3809	221	242	526	358	7003	100	560	871	27	495	606	1418	2104	763	222	53	1706	300
PwD_syn_857	701	1404	1985	6340	2338	2870	3930	677	595	437	3986	2882	1693	181	354	559	559	2623	296	978	564	1106	2233	500	1099	229	648	250	1406	1145	4791	61	656	433	120	3007	1401	1671	360	869	1200	420	120	78	191	225	610	28	0
PwD_syn_858	2388	5167	1985	1483	2358	1531	2043	1335	313	1234	2927	1825	257	1395	296	92	257	673	473	273	1115	90	951	302	304	20	106	162	1252	846	3091	2001	266	96	622	7351	1407	460	602	64	1207	280	42	804	704	20	3	1279	600
PwD_syn_859	2387	2281	2356	6645	2338	3020	3390	1683	709	892	814	835	1694	678	1471	325	788	709	296	924	1264	707	2010	719	786	80	700	425	1022	462	4791	2427	976	210	564	5101	1582	30	1010	1094	1101	28	1045	1108	70	82	743	134	20
PwD_syn_860	2159	2166	985	6299	2725	2110	3068	1227	719	2047	908	2729	533	1029	732	135	305	1507	732	521	275	220	467	584	264	529	369	53	297	805	3135	1443	387	270	330	10274	1395	1750	161	1063	1436	450	119	1041	469	466	0	174	1098
PwD_syn_861	1778	2010	2026	2823	2683	3128	2738	1683	758	1675	3540	3210	1512	878	358	195	263	949	265	729	1148	563	9	261	502	627	569	356	1668	307	163	4	325	526	307	4586	1647	50	320	324	680	59	733	404	67	80	207	280	440
PwD_syn_862	733	5800	627	2291	2062	2410	3930	1339	425	1444	1970	4055	544	497	1021	92	341	744	542	290	334	977	618	224	585	193	565	58	1150	816	99	2211	766	500	0	7620	617	1150	870	294	477	461	959	1064	767	522	501	272	700
PwD_syn_863	1970	1070	1983	3573	2683	2713	1037	1307	595	1343	1800	1526	727	559	351	438	589	2484	336	924	1469	320	2233	783	759	135	335	264	1415	307	771	277	653	148	255	7672	814	806	594	204	342	400	1412	608	827	20	0	308	930
PwD_syn_864	1711	2666	596	3606	2465	3065	1886	2200	595	426	3540	4221	1149	895	1300	125	220	608	340	801	266	363	1063	629	862	670	692	237	390	1007	1704	1486	266	237	237	3101	255	1700	40	69	100	250	1412	1669	665	281	9	632	1028
PwD_syn_865	701	5800	1561	6100	2117	2870	3734	1634	467	1252	3986	2595	1244	566	1238	137	570	1336	323	382	418	519	2076	721	684	568	632	524	451	618	2664	2614	539	207	250	1234	1545	275	461	1044	2421	180	863	1207	0	120	263	505	1090
PwD_syn_866	1778	4744	2021	1237	2725	2335	2427	342	1024	607	3964	3535	267	578	705	512	180	709	360	277	324	105	2058	160	16	712	45	170	1535	836	4791	2553	770	7	269	6836	484	523	507	1074	2406	487	407	459	703	435	206	678	700
PwD_syn_867	655	1397	2339	3555	478	893	3879	1651	188	1252	3482	2025	465	810	1412	112	269	2484	754	637	669	1222	2150	290	498	159	330	397	1212	601	764	1072	781	290	222	12002	907	625	869	593	1035	536	418	1811	82	270	502	1190	1008
PwD_syn_868	1343	4932	1983	2228	1288	2411	3234	1946	427	805	3986	1825	1694	1395	1524	464	199	754	352	979	273	904	2010	606	1298	920	802	100	1298	686	53	2808	729	98	68	7432	1648	380	380	69	0	470	400	2104	718	276	37	331	468
PwD_syn_869	2732	5800	703	6299	888	809	3390	1596	527	2047	2644	3331	1512	1120	351	120	289	515	269	900	1246	780	2010	764	1329	2	267	257	295	1142	2875	2970	247	526	450	107	493	1657	907	4	177	206	631	1272	366	412	353	714	390
PwD_syn_870	511	1783	1016	3546	2615	3432	2010	2200	758	2047	1178	766	1535	915	1083	190	328	1057	263	248	273	1236	2205	719	945	523	501	548	1535	271	4010	1747	850	90	108	7619	1004	1695	281	57	2176	690	128	1978	40	240	780	758	806
PwD_syn_871	2376	4691	1983	6645	1509	2870	2158	1651	406	463	2682	2471	527	497	1017	114	762	2369	269	642	490	78	2200	147	230	13	351	257	913	406	1328	2080	935	454	459	7077	405	452	414	1063	1105	249	1412	1811	833	170	608	650	60
PwD_syn_872	1929	1175	2004	5003	844	2870	836	771	394	421	3227	1795	544	198	354	381	425	1784	366	924	1115	812	639	799	977	700	667	425	1150	336	3901	2256	429	37	238	1670	1403	1664	395	394	1190	480	48	1472	301	264	205	464	1006
PwD_syn_873	2228	1421	597	6299	1826	2870	2873	1146	397	2047	814	2714	1244	979	340	527	783	743	600	289	1355	803	792	554	203	718	595	518	1535	805	2091	250	242	150	368	5077	97	1570	524	279	2220	240	0	1644	170	150	791	70	320
PwD_syn_874	1099	4802	346	1483	2338	2503	3658	575	222	1280	3986	766	639	850	1016	333	179	899	454	248	922	230	2166	608	920	919	12	357	1535	305	490	1056	355	250	342	7511	1407	79	871	372	1100	470	741	2102	1	426	119	60	400
PwD_syn_875	2387	2037	935	2102	929	2470	3390	1538	1024	1201	763	1106	672	839	1352	594	257	1332	626	936	1292	623	15	382	186	304	604	277	1682	396	1255	1420	838	70	260	505	1582	1259	267	401	70	480	116	1068	760	240	340	0	1660
PwD_syn_876	2387	3647	1533	1341	2338	2870	854	1651	758	405	1119	3263	574	268	725	375	558	533	307	273	400	1298	2076	146	721	59	510	357	613	306	1814	1297	833	508	539	10352	1582	428	170	53	2176	88	900	2076	700	29	5	1520	700
PwD_syn_877	1778	2903	2004	4443	533	3468	3370	1849	371	876	1056	3535	1549	1395	360	526	565	987	576	978	1469	1236	481	195	905	639	242	307	1682	645	3066	2456	259	289	820	1550	806	0	871	4	2478	210	1412	709	722	240	2	60	840
PwD_syn_878	945	1221	1667	1483	2352	3468	3879	1596	267	403	2229	2010	293	395	905	338	273	709	269	981	1469	238	2150	484	933	321	18	397	297	606	3750	2211	833	78	25	361	307	450	831	399	1172	426	1412	1075	180	520	670	620	2
PwD_syn_879	1970	3657	2244	1372	2513	517	3930	651	734	721	3860	993	322	123	1004	502	241	2369	706	592	1115	175	2110	571	1329	919	460	177	1150	860	1940	203	722	500	259	3100	1001	1260	1010	1094	370	25	438	1400	152	20	10	1129	1360
PwD_syn_880	2480	5380	436	5873	1291	2070	3436	1685	771	1848	3964	2600	248	960	1021	165	585	1305	265	1179	232	24	2038	750	529	232	312	108	1682	1141	1035	616	256	490	637	295	82	700	425	761	2399	24	1032	1070	767	440	732	1019	1377
PwD_syn_881	1585	4744	1536	1748	506	2466	3930	1683	699	1159	1900	2600	626	1370	528	512	263	1565	355	1179	1292	226	2080	255	0	652	200	552	246	476	402	2256	345	200	288	5508	1700	865	741	733	90	401	743	73	68	485	304	1182	37
PwD_syn_882	2523	5168	1985	6645	696	1279	3930	2200	1024	1951	1650	1846	1002	1029	506	135	682	2410	373	652	1163	492	2110	800	1002	738	2	477	1136	801	4791	3023	841	550	387	12263	127	1037	871	1063	1007	0	13	600	32	527	708	1222	1020
PwD_syn_883	1346	3145	1985	5961	2146	1230	3324	442	758	403	1115	1611	419	202	1083	130	313	2707	553	978	1360	965	2067	558	634	147	821	391	295	230	1606	2287	775	232	530	9214	1605	2410	875	271	3157	220	765	470	267	487	808	1073	1316
PwD_syn_884	2732	4744	423	3169	1629	2169	3614	1141	709	751	3043	4050	1694	1029	275	502	191	2369	623	969	445	392	107	630	135	700	818	57	233	457	1800	280	242	287	815	7703	1606	759	85	38	31	480	414	1100	260	440	270	740	1377
PwD_syn_885	2387	1848	1976	5128	478	1591	3390	1596	713	1838	3406	2845	1312	1077	285	111	401	2707	764	732	1148	293	2110	51	129	11	502	247	1082	1145	2591	1202	731	40	812	9029	0	12	7	694	2420	609	455	582	889	100	5	110	640
PwD_syn_886	2388	4744	2118	1505	1186	2144	2094	1634	774	2047	3986	2886	611	202	1261	465	691	719	752	801	1355	1222	2110	764	906	153	541	273	1535	850	3491	1313	430	200	178	12263	1407	1270	931	869	162	416	554	1271	222	422	553	310	1008
PwD_syn_887	2388	5800	771	5861	2513	3020	1037	2200	1024	1205	3228	2600	1694	153	296	104	180	705	406	661	1292	823	814	704	266	30	175	425	1150	610	3792	2557	643	447	537	3696	1395	1160	675	800	1104	53	447	1811	442	180	579	1532	450
PwD_syn_888	571	4691	1438	6448	980	3184	3293	1512	704	2047	1572	2600	515	333	931	465	181	2259	832	979	821	623	99	312	999	641	220	403	390	1106	337	1471	715	550	628	10065	1259	939	967	1063	868	170	515	1204	5	50	38	5	1316
PwD_syn_889	1970	1897	1421	5246	2747	2700	1037	448	780	551	2682	3331	1200	218	1371	152	199	882	757	924	1469	899	606	254	918	755	242	327	402	609	1391	2495	293	444	574	2609	1733	1000	284	666	2700	90	285	1340	733	25	303	229	8
PwD_syn_890	2732	2250	906	2144	1284	3020	3182	1460	595	421	786	3466	607	730	1229	130	290	2517	307	372	1355	1206	2168	194	4	540	64	357	1535	306	2666	3023	266	12	30	4323	1733	1560	101	71	1110	400	809	2004	409	402	604	1504	1377
PwD_syn_891	668	942	2021	4204	866	2083	2225	2051	688	1252	3033	832	1694	769	718	480	349	1305	602	273	1148	232	1246	180	286	308	123	556	360	367	3706	2256	861	454	306	670	2	373	66	634	2100	606	138	546	705	280	0	347	1377
PwD_syn_892	1970	3975	963	5128	1004	3445	3390	1573	1024	1252	814	1531	1512	233	1345	502	791	745	834	801	1148	1163	199	39	880	622	611	217	1265	566	2242	2211	759	500	530	11351	648	1710	67	1063	576	115	638	1106	797	440	419	1185	200
PwD_syn_893	496	5800	1983	1237	684	3117	1037	1073	962	749	2682	2606	198	826	354	133	269	2707	285	1179	831	360	136	602	172	724	433	197	665	700	3722	1747	242	108	359	12263	1007	620	671	1091	1218	220	300	206	422	60	30	734	1007
PwD_syn_894	1970	3341	1166	6603	2513	3432	3390	2200	471	359	1664	910	1632	122	275	313	751	1309	694	470	690	218	2233	786	778	644	521	306	1682	306	1690	1229	851	305	830	4770	1733	755	480	224	2610	620	706	2100	725	508	38	1303	747
PwD_syn_895	2388	1850	1983	5235	2683	1182	3734	463	737	1607	3249	1106	1660	202	1524	207	724	2484	619	276	232	555	2233	8	1329	102	300	357	1150	254	1203	1063	838	200	348	1665	188	32	1025	680	1700	509	810	2	708	4	70	710	700
PwD_syn_896	1778	2700	2004	2419	2513	2426	753	1634	709	1252	3540	3874	1693	638	1021	263	174	515	269	978	523	405	2233	260	998	294	119	50	375	836	2195	57	435	433	262	7994	1083	1055	171	10	1788	424	964	1678	815	202	84	580	1004
PwD_syn_897	2387	791	448	6645	1008	1150	2774	902	145	1343	867	3277	995	1151	1021	135	788	1232	360	914	1238	564	43	722	522	27	47	425	1470	271	4299	855	245	292	280	172	1055	700	930	1009	1507	485	445	2104	202	81	359	1712	1007
PwD_syn_898	1778	4301	2021	6645	1323	1059	3054	1651	116	1447	3540	827	1244	972	1021	502	788	2391	833	979	633	720	2076	250	288	43	851	296	610	271	1157	280	394	454	501	3220	1243	58	330	199	1281	406	1204	1674	600	270	0	470	440
PwD_syn_899	2388	5800	1497	3705	2098	1059	790	2087	595	1002	1603	863	686	664	351	465	294	1393	296	924	1115	312	414	519	406	393	344	107	538	270	2295	2211	942	210	589	9007	1643	580	360	607	1166	0	827	1871	69	74	385	2211	0
PwD_syn_900	983	783	1227	3005	911	2713	895	1596	758	1194	1865	870	842	972	275	512	695	1844	431	801	482	1298	1469	787	401	116	686	460	1150	836	46	2211	656	303	20	11351	1149	500	59	521	2151	28	511	1104	488	426	300	1512	1068
[truncated: 202 more columns]

## Sheet: HC_syn_train_(yolo)
Supplementary Table S1j. Synthetic dataset for training of the YOLO models; HC group
gene/bacteria	Asparagine_synthetase_asnA/Faecalibacterium prausnitzii	Estradiol_17-beta-dehydrogenase/Faecalibacterium prausnitzii	Glutamate_synthase_gltB/Faecalibacterium prausnitzii	Glutamate_synthase_gltD/Faecalibacterium prausnitzii	Linoleic_acid_isomerase/Faecalibacterium prausnitzii	Serine_hydroxymethyltransferase/Faecalibacterium prausnitzii	spermidine_synthase/Faecalibacterium prausnitzii	Argininosuccinate_lyase/Faecalibacterium prausnitzii	Glutamine_synthetase/Faecalibacterium prausnitzii	Butyryl-CoA_dehydrogenase/Faecalibacterium prausnitzii	phosphotransacetylase/Faecalibacterium prausnitzii	propionaldehyde_dehydrogenase/Blautia sp.	serotonin_N-acetyltransferase/Faecalibacterium prausnitzii	Argininosuccinate_lyase/Blautia sp.	Butyryl-CoA_dehydrogenase/Anaerobutyricum hallii	Butyryl-CoA_dehydrogenase/Anaerostipes hadrus	phosphotransacetylase/Anaerobutyricum hallii	serotonin_N-acetyltransferase/Anaerobutyricum hallii	spermidine_synthase/Blautia sp.	Asparagine_synthetase_asnA/Blautia sp.	Estradiol_17-beta-dehydrogenase/Anaerobutyricum hallii	Estradiol_17-beta-dehydrogenase/Blautia sp.	Pyruvate_kinase_pykF/Anaerobutyricum hallii	Tryptophan_synthase_alpha/Anaerostipes hadrus	Tryptophan_synthase_beta/Anaerostipes hadrus	serotonin_N-acetyltransferase/Anaerostipes hadrus	4-hydroxyphenylacetate_decarboxylase_hpdB/Blautia sp.	Argininosuccinate_lyase/Anaerostipes hadrus	Estradiol_17-beta-dehydrogenase/Anaerostipes hadrus	Glutamate_synthase_gltD/Anaerobutyricum hallii	Tryptophan_synthase_alpha/Blautia sp.	Tryptophan_synthase_beta/Blautia sp.	Glutamate_synthase_gltD/Blautia sp.	Pyruvate_kinase_pykF/Blautia sp.	methylmalonyl-CoA_decarboxylase/Blautia sp.	propionaldehyde_dehydrogenase/Anaerobutyricum hallii	Glutamate_synthase_gltD/Anaerostipes hadrus	Glutamine_synthetase/Blautia sp.	Serine_hydroxymethyltransferase/Anaerobutyricum hallii	Tryptophan_synthase_beta/Anaerobutyricum hallii	phosphotransacetylase/Blautia sp.	Dihydroxyacetone_phosphatase/Anaerobutyricum hallii	Glutamate_synthase_gltB/Anaerobutyricum hallii	myo-inositol_2-dehydrogenase/Blautia sp.	Dihydroxyacetone_phosphatase/Blautia sp.	phosphotransacetylase/Anaerostipes hadrus	Argininosuccinate_lyase/Anaerobutyricum hallii	Linoleic_acid_isomerase/Blautia sp.	Serine_hydroxymethyltransferase/Anaerostipes hadrus
HC_syn_1	3605	2790	12392	2889	3992	2440	2135	2987	5922	3786	1588	3058	734	2382	1418	398	1072	155	682	1024	585	1037	978	299	253	662	5230	358	436	784	1011	433	1400	1212	400	425	793	1083	8	542	485	60	2910	610	607	360	221	1	806
HC_syn_2	3605	1532	8428	3629	3992	3035	3811	2987	6599	3938	3458	835	1383	1024	1096	1253	379	223	1480	1422	591	909	833	785	618	250	3455	551	469	824	1011	383	590	841	1186	693	895	3081	402	660	192	30	427	291	405	950	307	2606	789
HC_syn_3	3661	2790	11341	2942	3749	3517	3321	5269	5698	3220	3194	2412	925	1125	427	1056	809	194	486	1579	614	433	1028	840	1406	242	3133	690	227	320	1009	483	865	1391	72	130	503	106	702	831	24	300	2420	161	669	802	601	1040	801
HC_syn_4	3760	2790	12604	4969	7462	3350	3105	2987	7986	4099	2870	3149	644	1960	1501	1341	780	246	669	1597	392	1037	410	508	1301	146	1660	887	435	818	1160	697	1420	423	1044	204	733	2073	584	260	1473	210	2726	780	67	410	155	1951	660
HC_syn_5	3605	2559	12409	4888	3719	3350	2241	5817	8080	3197	2856	835	1335	2149	693	1341	438	175	1015	1216	412	763	796	392	1412	734	5831	1086	683	598	256	1594	524	1448	1275	0	295	2642	300	830	301	296	2972	846	800	760	626	2002	508
HC_syn_6	2193	2984	12409	4560	3749	3350	3180	5269	4786	3660	2130	3054	1335	2271	1548	1343	323	307	767	268	314	1050	449	299	1417	224	1486	1053	433	827	300	1794	827	1499	24	239	503	393	609	809	1180	124	463	407	725	790	659	150	94
HC_syn_7	3430	1534	12392	2889	3992	3523	2011	2974	7468	3853	1164	2033	1307	2055	1397	596	1026	341	1445	496	375	334	551	884	390	224	2125	1086	621	692	600	651	1623	553	1186	315	707	3043	676	631	152	354	77	85	179	82	52	2217	658
HC_syn_8	2454	2790	12764	2746	6551	1604	2118	4801	6801	1717	3022	3337	1406	639	1548	1042	465	258	1480	1502	292	1013	890	430	418	324	5239	576	449	978	391	1466	1508	1531	60	690	1011	533	584	0	1367	86	1100	240	667	970	85	1702	317
HC_syn_9	2637	2984	13433	3201	6958	3391	2171	2924	8109	1703	2180	1248	464	2134	879	366	323	159	1610	2026	276	1050	499	785	415	722	4871	362	303	822	601	1283	1334	424	1171	205	1035	206	9	200	298	39	3057	70	645	900	305	2410	400
HC_syn_10	3605	1534	12276	4969	3576	3517	3353	2979	5510	2245	2181	2058	1383	1763	1171	428	625	153	465	1337	470	1050	853	379	218	160	5527	284	472	359	1198	1405	1623	1500	992	526	295	3041	188	835	955	260	2049	363	688	604	585	2411	707
HC_syn_11	2270	2148	13433	2749	3995	2533	3346	4477	6622	1782	2318	3058	865	2109	1084	1441	305	153	1403	1597	302	324	1024	299	218	734	5230	851	215	929	890	1630	1250	840	1186	809	1154	2672	560	409	420	200	2294	390	324	70	600	408	203
HC_syn_12	3661	3261	12604	3360	5641	1878	3516	3053	4786	3810	2870	3203	545	2214	1397	1364	1074	159	1403	350	362	1030	799	399	238	544	1119	1043	583	536	368	470	1508	553	990	605	899	1075	536	403	187	303	1029	307	650	867	467	728	609
HC_syn_13	2784	3001	8238	4450	3992	1163	2011	4781	5573	2400	2754	3058	529	2116	1548	1589	305	279	1123	476	407	1013	333	418	1219	624	5260	1086	759	359	1040	1748	518	1259	1134	696	599	1671	602	871	787	201	2004	633	600	863	552	2500	516
HC_syn_14	3661	2353	13433	4450	3749	3176	3490	5402	4786	3938	1417	3149	1396	2134	1522	1024	525	259	1172	2026	559	356	639	945	1219	659	5201	860	664	610	596	1559	1585	1011	1169	200	1031	1433	406	160	89	33	2166	440	467	812	660	1779	630
HC_syn_15	3760	3103	12409	4888	6551	3350	3803	5387	7283	4173	1208	3337	1377	2271	1397	740	1223	322	1403	695	610	411	800	694	415	262	4184	395	467	412	384	1560	1520	1476	1275	700	409	3053	3	846	852	12	2952	419	627	862	200	756	69
HC_syn_16	3760	2885	8428	3276	3992	2580	3490	3377	7920	2546	2856	3058	653	2134	897	1394	1052	254	1402	299	600	830	826	515	448	196	3478	776	779	382	1009	809	1206	511	1270	600	355	2584	606	729	386	252	0	487	809	495	391	764	602
HC_syn_17	2193	1666	12392	4969	6076	3517	3839	4089	5096	2245	3194	3014	1335	1039	1522	1352	1163	221	1480	1216	331	909	856	707	1366	639	5167	1053	514	894	223	428	700	1246	1270	401	400	1046	33	214	1337	109	154	545	906	160	48	1711	403
HC_syn_18	3105	1346	8269	2746	7192	1302	2426	4055	5409	2343	1356	3149	1335	2271	1295	328	529	251	400	417	210	1050	736	838	1366	293	3097	602	786	341	300	1814	456	1476	1134	295	326	2450	382	550	301	8	1004	300	705	165	460	709	403
HC_syn_19	3760	3128	13319	2942	4490	3374	2135	3766	7986	3853	1513	2036	637	2055	1548	1429	1052	191	483	1306	215	588	799	808	287	645	2211	526	880	722	973	655	1630	1477	253	863	959	3263	307	62	637	285	417	702	805	580	180	2300	0
HC_syn_20	3430	2790	8428	2958	4516	3517	2598	5269	5373	4258	2856	3337	1039	589	1522	1346	653	387	1444	2026	192	611	473	776	1264	160	5617	295	579	422	281	335	1120	1391	1087	625	1023	3383	46	66	840	350	762	890	400	450	701	1300	733
HC_syn_21	3430	2984	12924	4969	3719	1468	3839	4067	7136	2400	1950	927	545	2144	1522	1384	1223	181	631	1352	217	355	995	581	962	524	4112	1086	213	554	300	1400	1623	1476	1275	555	1342	395	601	871	496	101	2192	779	920	765	607	14	86
HC_syn_22	3710	2790	12604	4969	3995	3326	3023	5817	7790	4173	2920	3054	1377	759	524	1386	1052	168	1180	1216	585	1030	799	526	1219	462	2465	878	688	929	284	1738	1630	424	306	658	415	1643	374	439	189	350	1566	346	855	305	601	2046	741
HC_syn_23	3430	2790	13433	4888	3928	3393	2370	4875	4611	3513	1614	871	1307	1702	1397	1065	464	208	981	2026	605	1013	799	299	965	550	5270	1053	264	977	928	1413	631	423	1186	30	1051	3245	609	430	319	255	2450	40	466	780	103	2004	3
HC_syn_24	3605	1595	12392	2942	4804	1201	2171	4678	7986	4258	2958	3149	1307	2137	693	1038	419	170	1444	1132	592	912	883	681	1318	734	5829	1086	729	552	1011	1406	1208	1151	1039	710	1142	3383	92	721	907	50	2709	293	64	600	300	730	91
HC_syn_25	3661	3196	9101	2749	4752	3114	2562	4875	5158	3887	1807	3209	1406	2144	1397	749	1163	155	1462	674	271	1013	1028	591	1412	363	3977	272	410	782	371	692	563	1129	1186	706	299	2379	313	833	80	204	906	917	54	870	601	2395	37
HC_syn_26	2469	3261	6602	3193	6963	3322	2011	4875	6891	2662	2870	988	1307	2134	1397	1441	323	168	1444	385	366	957	1112	625	1013	144	1159	1043	475	851	644	1168	1520	572	544	281	395	3078	342	320	397	205	2779	326	169	33	540	1798	702
HC_syn_27	3430	3261	8268	3179	7301	3350	2011	3053	8086	3146	1466	3054	644	957	1522	1367	323	175	511	1579	237	473	750	808	1022	224	5831	254	771	478	973	1466	523	519	1275	258	503	3246	603	464	1473	286	1066	764	247	477	596	268	733
HC_syn_28	3430	3261	13433	4570	3546	2018	1788	5732	8109	2400	1614	931	863	1256	1500	1310	324	153	543	1473	192	1037	436	667	250	690	4397	851	236	803	570	1794	443	1391	90	101	705	3245	551	720	867	66	540	660	440	30	60	2070	775
HC_syn_29	3661	2790	8268	2749	3491	3517	2171	3183	5461	3938	3022	2447	545	2144	697	621	1074	341	1480	1597	610	1013	853	369	461	224	5831	733	869	770	529	1423	549	1276	4	840	1154	3076	584	749	985	313	2000	137	870	703	461	1670	735
HC_syn_30	3760	2897	7021	5165	7301	1997	1788	2974	5751	3667	1936	2331	1377	1024	1500	515	1223	354	1444	2013	391	509	1024	418	1018	192	5243	463	362	974	325	448	1480	429	229	600	348	2244	457	575	1181	52	2080	897	743	60	702	1965	286
HC_syn_31	2469	1520	8268	4969	3992	1313	2011	3845	7911	2145	2882	832	1406	1874	1397	1589	715	273	1480	2026	196	356	800	878	683	680	4397	338	774	877	233	398	1529	776	1205	593	326	2011	206	421	340	213	550	27	210	414	60	198	608
HC_syn_32	3760	1845	12764	4560	3749	1313	1788	2974	4786	1722	3458	3203	1377	2144	1500	1341	1052	376	464	1597	478	1013	436	296	250	639	5230	552	590	444	396	802	1534	1276	289	823	790	2807	209	864	1289	30	1009	364	0	408	709	2201	600
HC_syn_33	2637	2984	12392	2746	7301	1216	2733	3448	4855	1703	1165	3058	749	2271	621	328	346	175	450	376	232	909	449	651	1425	224	1649	490	800	650	888	1630	593	512	1253	705	999	1640	508	804	59	354	3009	40	805	598	654	1020	605
HC_syn_34	2320	3261	8268	4969	7462	3350	2707	3180	4585	2400	1113	1011	1335	2159	827	326	324	310	1136	340	271	1030	440	664	305	286	1652	876	322	774	899	1431	650	1391	1171	140	850	3023	51	832	67	275	2779	247	607	450	332	2530	402
HC_syn_35	3430	1948	12409	4450	3749	1376	2090	5817	5301	4258	2158	3111	749	2159	1500	1235	525	179	1680	1579	559	334	1112	883	918	159	1822	272	739	824	773	1338	1630	748	509	634	635	906	501	609	377	213	610	393	802	380	719	110	1
HC_syn_36	2726	1404	8269	4888	3992	3517	2879	3287	7566	4258	2828	1532	1335	975	1418	1386	541	341	404	1524	559	357	501	299	1264	187	4445	1043	773	318	1198	1600	1314	1549	1086	756	1023	360	4	846	787	350	72	230	60	10	531	2348	8
HC_syn_37	3661	1826	6641	2889	3719	3027	2321	2999	6948	2360	3022	1253	884	2153	1007	1096	843	227	504	418	230	461	721	459	438	160	5356	733	349	739	1198	418	1195	424	317	680	395	3489	304	720	131	315	2046	30	176	9	500	2215	603
HC_syn_38	2469	2984	9791	2749	5429	1328	2011	4861	7986	3001	3194	3203	1383	2226	1500	1209	533	206	1405	418	330	417	473	369	431	486	2584	1086	711	620	1198	1667	606	553	1186	123	525	1679	79	468	561	150	1900	808	401	120	550	1770	598
HC_syn_39	3099	3261	12764	2889	5810	3517	2135	5269	6206	3545	3118	1567	1383	1474	1548	1286	1074	172	1264	638	593	850	420	288	1425	732	4137	362	574	510	585	608	897	424	1007	652	1342	3287	7	668	1380	39	2007	121	34	90	2	2094	0
HC_syn_40	3430	1828	8578	2889	7462	3035	3381	5086	4909	1703	2870	3081	946	2271	1522	1386	323	250	688	1042	295	562	1112	961	647	435	1912	395	476	568	965	374	1540	553	1105	55	935	2528	577	550	803	354	340	3	857	407	603	2683	856
HC_syn_41	2422	1404	12764	4560	3491	3326	2171	3180	4229	4099	3418	933	890	2235	1500	746	689	175	816	455	379	585	413	299	415	160	4564	1013	874	824	1198	1410	1508	819	1165	600	778	343	2	307	31	303	2779	823	775	770	164	711	433
HC_syn_42	2193	2790	12530	4969	3528	1118	3683	5269	6127	2213	2870	3149	464	639	1397	1094	333	163	1480	1579	271	1037	313	560	1412	364	2469	568	385	552	513	568	1623	755	950	802	295	2954	194	620	128	251	11	14	765	50	659	1224	404
HC_syn_43	3760	2639	12392	5165	7365	3035	2171	4940	5092	3693	1303	925	1335	2271	1522	1386	1163	175	1460	1758	608	909	440	905	1366	144	5632	272	523	808	256	963	607	1413	1275	55	1206	43	702	630	935	266	3057	906	1	380	569	1092	780
HC_syn_44	3661	2790	12764	4450	6595	1313	2865	2924	5158	1803	1710	932	520	810	693	330	1163	164	993	1335	396	937	799	287	1412	304	1450	362	479	318	633	1654	1427	1491	1069	400	1035	2045	100	37	101	285	1064	61	209	467	373	502	609
HC_syn_45	3430	1534	8269	2749	7811	1604	3490	2987	5096	4099	1356	1533	1377	1046	478	1169	1071	164	994	1708	230	1030	436	759	1219	322	3459	418	710	519	1160	903	1510	553	1171	703	855	3245	4	21	1337	296	1151	290	143	468	401	2459	5
HC_syn_46	3661	2453	8789	4969	7814	2124	2135	4906	4416	4099	1614	3149	503	1216	1522	1529	664	350	664	1579	617	365	306	997	1366	354	1189	595	180	512	739	374	524	518	1275	240	326	3489	7	31	641	70	2972	392	48	170	628	1948	440
HC_syn_47	3661	2796	8269	3976	3992	3350	2028	5269	5031	3832	3022	972	1383	1073	1276	305	353	279	863	2026	617	1013	773	534	270	219	2780	865	739	698	497	1808	1365	1549	950	833	409	389	602	421	1140	151	2964	21	55	567	5	2098	733
HC_syn_48	3605	3001	12409	4969	6555	1604	3516	3205	5158	2827	1143	1011	1406	639	1548	305	1106	168	696	1298	215	317	772	647	1219	612	4417	653	662	977	716	1078	1490	722	9	238	326	3283	650	728	900	296	1017	44	800	160	666	1816	508
HC_syn_49	3430	2984	8268	2749	7814	2312	2688	5559	5096	3302	3022	834	1357	855	1418	359	1023	324	1501	284	409	411	1112	369	415	353	5392	878	189	315	553	1626	420	1391	1270	704	1209	272	512	749	301	296	2452	257	675	200	60	722	773
HC_syn_50	3661	3261	12392	5165	3832	1313	2171	5269	7963	3467	3194	2082	1377	2079	533	1570	1012	338	1470	724	277	356	766	508	1219	160	4319	656	213	821	550	405	509	637	1150	5	653	1149	616	392	670	248	2410	984	495	650	164	1759	548
HC_syn_51	3582	1534	13433	4969	7462	3350	3719	3180	7681	3853	2186	2884	1377	2144	1418	309	464	362	446	421	386	411	745	784	1264	734	1290	362	551	319	203	1503	1417	772	55	758	1035	1049	404	60	1355	109	1962	896	747	105	0	2742	733
HC_syn_52	3430	2862	8269	4560	3995	3326	3321	5086	6504	4258	2856	3317	992	2134	427	442	482	159	649	1054	441	909	506	369	1412	259	5260	1053	743	369	789	1794	1545	1295	1035	24	435	1063	609	333	1141	300	72	681	103	68	636	1909	673
HC_syn_53	3588	2796	12409	2749	5551	3035	3180	5408	7046	3860	2856	954	1406	2144	480	1585	1074	238	1621	1155	208	1050	436	708	1412	548	3172	1086	303	358	1198	1004	650	423	39	680	635	3246	687	81	910	160	1806	370	150	768	664	712	501
HC_syn_54	3760	2984	13433	2746	3992	3517	3621	2987	5168	3643	1588	2129	1406	1095	1548	1341	1163	374	609	288	220	626	306	346	1214	706	4685	1053	595	1022	286	1808	1200	701	134	551	326	2292	587	860	1449	220	2700	397	959	600	73	152	49
HC_syn_55	2763	2984	12409	4450	3719	3326	1788	4041	5096	3853	1237	3309	1383	2382	448	1589	835	245	1617	1476	472	321	799	622	428	636	5439	878	816	579	1009	624	1520	1413	1270	110	1031	1640	45	234	817	0	151	990	7	708	200	15	9
HC_syn_56	3605	1828	8269	4461	3992	3058	1959	4434	7986	3117	1608	931	1335	1550	1500	1366	469	175	1488	1059	610	955	442	338	1029	545	3588	554	662	744	203	1347	547	1409	1270	95	749	3347	305	850	880	262	1271	901	405	60	401	663	4
HC_syn_57	2422	1404	11682	4969	3995	3458	3029	4750	4786	2400	1375	835	525	1201	1500	328	531	288	1403	1250	271	1037	1028	984	818	196	4727	650	213	684	1198	498	567	1531	26	753	503	3245	36	740	177	299	406	37	747	408	505	12	646
HC_syn_58	3430	2984	9434	3746	3992	2595	2812	5732	6627	3237	3283	1206	1377	1874	1418	1386	794	205	649	279	271	693	390	361	428	601	5230	851	796	724	335	478	1502	512	470	551	295	1646	584	423	1197	75	1700	453	836	670	554	2178	777
HC_syn_59	3605	1359	12392	4450	7301	1976	3839	3053	7599	3853	2454	3203	545	2271	427	328	1166	208	642	497	585	759	1056	783	1219	648	4397	254	745	316	313	841	1630	1511	1033	559	1154	3245	612	630	1061	90	2032	650	330	970	336	42	366
HC_syn_60	3430	3261	13433	3201	7301	1386	1788	3826	7753	3976	2174	931	1383	2382	1548	330	1154	297	1200	1808	615	1037	910	857	227	348	1441	395	483	954	1193	819	618	1549	400	586	395	3076	535	684	397	76	3026	436	371	404	659	801	756
HC_syn_61	2469	2246	12409	2746	3992	3350	1788	4892	7294	2868	1117	832	1383	1150	1397	328	1167	364	1355	1445	281	909	853	338	446	304	2377	463	765	394	650	1490	660	562	1270	200	1239	2940	602	420	325	270	890	829	0	734	405	1948	381
HC_syn_62	3661	2796	12409	4450	6514	2356	2852	5732	4974	3287	1113	2927	1406	1423	565	1341	475	292	1680	1216	276	481	653	778	1264	574	3487	386	436	534	1160	1612	1530	972	1171	59	890	3020	14	835	180	296	2892	730	305	741	708	1948	8
HC_syn_63	3430	1828	12392	5165	3491	1468	2171	4444	6156	3288	1181	2892	1043	2144	1397	1510	323	265	1295	1597	585	1010	946	783	415	692	2078	643	585	552	250	1668	1480	1125	1059	755	1225	3246	613	860	758	170	2739	667	0	430	0	1408	37
HC_syn_64	2469	2984	7912	4888	7132	2207	3692	3053	5239	4200	1113	3054	1327	1189	433	442	1166	237	1459	1436	610	765	726	444	1264	653	5230	681	832	554	325	1138	1403	1391	597	703	413	3489	207	431	387	160	2367	83	847	782	150	92	0
HC_syn_65	2270	1809	12764	2746	5622	2131	2028	3180	6718	3853	1588	931	1307	1388	1304	576	1052	188	1245	1637	585	418	736	331	351	274	5291	811	303	977	985	765	1123	1425	1207	4	503	1928	616	490	459	64	742	970	727	707	504	2543	784
HC_syn_66	3760	1534	12409	3989	7072	3517	3839	5732	4229	2591	1113	2032	503	691	1522	1386	316	154	452	2026	500	1037	716	489	1425	260	5819	399	583	358	950	818	432	1322	817	3	790	3287	687	301	1099	208	2972	40	906	965	596	2094	11
HC_syn_67	3004	2790	10235	4261	7814	1468	2537	5732	4229	4258	2002	1432	1383	781	1522	1341	530	359	617	1772	503	909	826	364	1219	254	4397	463	217	325	409	441	1623	1549	213	705	395	2902	2	329	1381	256	2910	690	738	842	403	850	459
HC_syn_68	3661	3261	7682	4888	3719	2544	3664	5269	5090	2816	2856	1074	637	1585	697	1164	305	174	1494	1597	224	1037	552	768	681	442	2985	865	442	456	325	1044	1530	1211	1175	80	956	2223	401	91	79	273	207	680	857	763	480	1948	409
HC_syn_69	3661	3261	12604	5165	7301	1313	3681	2974	6246	4099	2404	835	503	2159	879	1366	636	198	1358	1059	217	890	1112	365	1264	639	2239	851	843	574	205	368	1408	1409	844	753	454	2448	600	640	314	270	2642	436	371	560	700	1735	401
HC_syn_70	3605	2378	8269	5165	3719	1313	3131	5086	5096	4258	1888	3054	1383	639	639	1366	365	153	1402	1840	292	1050	853	705	1228	144	5209	854	430	348	991	827	1158	1476	1270	5	1035	3045	603	735	900	101	300	207	465	700	463	1010	547
HC_syn_71	3430	3001	12409	2848	3992	3022	3321	3180	5080	1782	2534	832	644	639	1409	1386	734	176	1402	318	590	1013	973	290	859	612	1119	395	773	674	510	448	719	1476	1275	696	1342	2006	220	70	843	189	1098	390	680	460	1	1032	439
HC_syn_72	3430	2984	8428	2942	3491	3057	3490	5547	4684	3853	1892	832	928	624	1294	1386	323	341	1402	1579	617	356	473	884	1412	722	5587	1043	509	506	458	1428	1630	424	1159	350	351	2053	687	426	810	63	2700	914	670	830	332	1008	500
HC_syn_73	3760	1359	7795	4596	3632	1484	3490	5480	7388	3958	2584	3076	784	989	1069	1346	1074	175	1403	1597	192	750	642	338	431	541	952	856	811	546	473	1421	1508	1476	63	658	1017	3246	609	62	1473	154	2485	600	470	969	402	17	598
HC_syn_74	3661	2300	8428	4888	7462	3296	2620	5817	7968	3938	3022	3337	525	2159	563	1386	464	228	865	1216	207	470	352	369	919	208	4426	254	481	977	430	663	457	1549	300	736	1023	1440	610	645	895	285	2429	976	41	662	659	2501	208
HC_syn_75	2469	2984	12764	2746	7730	3035	2969	5817	4780	3938	1614	3058	1307	1024	1210	1341	673	369	400	1603	278	851	306	785	845	584	1207	1043	193	318	1009	1613	1520	1276	60	610	495	2053	11	429	902	249	1469	80	820	544	719	568	134
HC_syn_76	3430	3241	6602	3705	6551	3523	2088	3180	5096	2245	3022	3149	1383	1387	1522	330	791	267	400	2026	311	411	440	744	844	679	5260	661	619	529	958	1823	1311	556	1216	54	1017	588	76	765	49	205	1400	884	0	268	1	2713	400
HC_syn_77	2243	1488	12409	4560	3995	3075	3320	3053	7705	3903	1618	3332	1307	1379	1418	328	525	159	1480	434	511	1050	440	287	1264	144	3114	297	212	885	808	1128	1046	1409	1134	2	326	3287	609	871	819	200	2754	850	755	440	557	2502	780
HC_syn_78	3430	2796	11174	4560	3992	2339	1788	4875	7082	4258	3176	1037	1383	1679	1397	461	1167	372	1680	884	295	1050	528	388	1219	175	2515	608	471	927	603	1559	1520	1519	1171	205	1096	2389	471	647	383	251	3057	490	207	4	654	2067	631
HC_syn_79	3760	2984	12244	5165	7301	2927	3379	3180	7021	2245	1237	2797	1232	2335	1194	1196	1057	341	1680	875	559	1030	546	870	218	464	3416	851	444	593	906	1559	1520	553	373	856	803	2886	5	20	610	106	890	888	857	293	528	724	106
HC_syn_80	3605	2019	8428	4969	6551	1313	3839	3260	7566	3938	2856	3054	503	2144	1418	1438	511	247	1360	315	617	789	472	358	1412	602	2104	373	293	634	1160	870	572	611	85	539	1035	2170	584	377	67	238	3006	681	24	900	668	90	69
HC_syn_81	3661	3001	12409	2942	7310	1735	3839	5086	7919	4173	1171	3058	1377	1132	727	1386	769	175	1402	2026	471	1030	356	595	1380	688	4038	768	274	598	561	1467	610	1549	1240	175	458	3233	644	807	436	19	3057	764	770	48	481	2742	7
HC_syn_82	3661	1404	12604	5165	7301	2940	1788	5817	6112	3660	2189	972	1377	1011	1500	305	703	341	446	1270	610	1030	1112	356	279	175	5446	278	222	800	609	1424	609	521	1080	99	336	3040	609	701	512	273	2061	477	802	605	1	2022	656
HC_syn_83	3552	3001	8289	4560	3491	3350	2135	5817	7968	2400	1356	972	464	896	693	1469	323	175	1640	334	559	709	421	861	1366	338	4252	851	674	505	1198	1233	820	893	1147	413	1154	3245	108	410	789	57	3040	43	850	460	90	1000	530
HC_syn_84	3430	2934	12764	4971	7162	1042	3516	5086	7858	1782	3194	3054	545	1594	1472	740	337	153	1602	1216	442	359	1028	338	344	556	1169	851	531	444	768	720	606	1409	1020	729	991	3246	45	120	1111	50	2420	820	480	587	460	472	504
HC_syn_85	3430	2863	6641	3345	3491	3326	1788	5786	6363	3853	1588	2887	464	2382	693	1589	330	356	1287	534	292	1030	956	808	1425	565	4397	595	779	450	1198	1794	506	671	469	753	346	2640	616	431	861	350	501	19	244	900	86	2419	109
HC_syn_86	3605	2790	8269	4145	6551	2556	3597	5086	8064	4173	1614	3337	1406	2144	867	1492	664	241	1150	1466	514	1013	1028	392	787	625	5812	272	861	501	243	356	1185	423	200	753	1154	3486	21	435	48	255	2077	210	681	900	180	302	809
HC_syn_87	3430	1391	13300	4969	5610	3523	2011	4730	7804	4258	1116	3149	513	1896	852	542	529	271	1265	1102	490	437	436	705	1366	651	1189	495	379	929	899	448	1513	1476	1134	270	343	2088	407	507	655	288	2702	401	600	763	160	108	733
HC_syn_88	2270	2984	9803	3505	5989	2536	2691	3006	5158	4173	2856	3058	1307	2042	1174	718	713	173	1240	1216	217	1050	786	759	428	472	4397	1043	550	667	706	1403	1597	791	4	253	990	2886	700	100	959	255	1064	976	600	896	12	517	606
HC_syn_89	3605	1359	10059	4969	3995	3523	2013	2974	4786	3131	3022	3337	1335	2381	427	330	706	209	1400	1216	578	361	436	544	250	239	5675	1053	249	639	268	1436	606	1476	1171	205	839	2604	313	366	325	350	2759	397	847	730	114	502	89
HC_syn_90	3760	1647	12764	4560	3901	3523	3505	4794	8109	2843	2870	1727	1377	639	1522	646	354	175	1403	1740	276	1030	711	299	1425	556	5466	395	764	521	821	1630	1304	1541	59	756	1342	2887	647	749	132	350	56	867	865	260	32	2060	1
HC_syn_91	3659	3261	13433	4465	6588	3350	3180	3951	7919	1881	1356	3037	545	639	791	1341	1163	373	1310	1356	271	1013	464	808	623	659	5695	254	182	444	1101	374	705	512	34	460	409	343	326	47	1287	273	2779	0	703	170	623	1304	788
HC_syn_92	3668	2796	12409	2942	3992	2617	2011	5269	7667	2546	3194	861	1335	1236	1522	305	636	231	1403	1507	257	639	449	751	1348	657	5260	851	221	444	464	1828	424	1195	1134	31	635	2063	225	231	1177	284	906	179	255	717	667	532	504
HC_syn_93	3749	2034	12604	4730	7301	1042	3839	5732	7982	2761	2856	2226	1377	1229	849	1589	639	305	1100	1105	605	1037	1112	635	1329	348	5260	454	180	627	1198	1423	1300	872	742	37	326	2304	10	706	817	249	2037	721	146	878	600	2060	504
HC_syn_94	3760	2984	12764	4607	3995	1417	3149	4574	5031	2400	2856	3058	1377	1639	1043	872	1105	159	1480	301	610	705	799	391	789	658	4026	362	574	944	664	677	1616	1112	80	855	315	1215	384	239	379	70	562	890	259	463	669	2087	660
HC_syn_95	2154	2333	12764	2889	6613	3068	2217	5269	5486	3651	2283	1047	1377	589	664	1441	504	266	649	1813	300	1013	1028	361	1412	255	4397	344	710	714	256	448	524	1476	677	550	1342	275	530	11	9	211	3000	40	687	300	291	54	567
HC_syn_96	3430	2984	10123	2942	7740	2538	2171	5269	6112	4258	2870	3337	464	1919	570	330	919	209	480	1473	614	909	436	569	219	294	5659	254	788	724	421	468	1470	1409	1134	255	899	3000	2	787	380	330	1302	339	730	910	441	2008	400
HC_syn_97	3661	3001	12409	4582	6982	1775	1788	5817	5096	3853	3022	3314	503	916	1522	1386	326	158	446	268	614	528	719	685	1068	734	3664	864	528	824	256	1017	1326	611	1270	424	295	83	600	720	209	270	1490	0	705	475	265	1000	404
HC_syn_98	3430	2790	12604	3201	5813	2486	2011	5086	4702	4035	2658	1562	1307	1173	1122	1105	721	175	705	1579	276	909	1112	841	481	662	3180	611	607	651	258	494	1129	439	1275	350	415	3065	702	769	846	73	2957	190	30	90	37	775	706
HC_syn_99	2154	1566	8269	2749	5944	1489	3490	5732	4229	4258	3458	1601	774	2261	899	330	1182	281	1443	385	288	1050	403	695	1219	454	3677	354	317	889	528	1413	1070	1411	817	637	409	207	690	400	71	203	3057	817	242	630	561	963	604
HC_syn_100	2750	1346	12072	5165	3601	3024	2932	3794	4510	4099	1179	1519	1327	674	1548	305	1052	198	490	1597	466	548	450	988	959	541	917	272	268	561	1198	1477	529	625	1082	206	654	3442	602	766	667	3	2106	790	100	880	335	2742	636
HC_syn_101	3430	3261	12392	2942	6737	2910	2520	3053	5158	1703	2385	2173	1406	1527	493	1341	1052	275	464	654	299	949	799	889	825	175	1866	878	773	521	248	974	457	1409	1171	5	409	2002	50	400	1108	108	2983	67	242	528	500	710	560
HC_syn_102	3760	1828	6602	4450	3719	3517	2011	2987	4229	4173	2739	907	503	2144	1418	1366	1074	199	1402	1774	269	711	1112	361	250	423	1293	1053	719	511	951	1007	1489	1391	1186	750	692	2048	382	805	1343	253	2700	777	890	778	57	2160	209
HC_syn_103	3430	3261	8428	4796	7552	3523	2171	5086	8093	2945	1923	3149	1305	1746	1418	881	305	159	1402	279	559	361	406	878	496	289	5051	395	317	529	1198	839	1623	503	271	68	1154	1049	349	380	661	253	2880	40	105	730	220	2090	43
HC_syn_104	3760	2984	8268	2760	6963	2974	2088	2974	6296	2804	1614	931	1307	886	597	1120	305	171	1680	1795	260	424	473	994	727	632	5230	654	303	929	577	728	508	1281	1134	696	1017	3245	600	567	892	95	2950	930	890	742	596	119	700
HC_syn_105	2422	1346	8061	3201	7814	3350	3099	4168	7772	2546	2870	1992	1406	1163	918	1291	1223	195	1290	1626	475	383	369	608	1366	584	5105	398	386	824	291	1828	507	1409	1275	203	295	2075	609	100	480	296	1001	3	765	717	503	301	663
HC_syn_106	3565	3001	12409	4560	6963	3350	3516	3996	5096	2400	3022	3203	1406	1024	783	1341	696	378	1547	1079	617	1013	436	808	470	685	3281	814	495	871	241	671	607	1549	1062	508	1342	2143	2	30	904	72	8	29	550	490	596	1709	56
HC_syn_107	3142	3001	12764	3879	3598	3523	2028	2974	7432	3853	1651	3211	1335	2301	849	1319	1074	153	1294	1216	317	909	306	538	1264	232	2659	684	690	315	270	712	1600	1276	579	803	1017	2870	687	44	226	303	2086	49	860	143	641	2215	600
HC_syn_108	3430	2312	12409	2839	7814	2949	3704	5086	5781	4173	1614	931	1307	855	693	339	305	320	1416	1579	595	807	369	988	753	224	4397	1086	213	756	402	1327	1580	511	400	505	940	3209	100	255	1118	274	1530	773	666	86	101	449	504
HC_syn_109	3760	3001	13335	4450	7462	3350	3180	4875	8080	4099	2868	931	493	1184	1397	951	357	265	1024	1781	208	1037	1112	634	250	554	2236	363	299	872	1160	1793	1029	611	1275	654	295	850	616	749	433	303	1406	216	740	120	601	308	50
HC_syn_110	3430	2796	6641	3559	3992	1127	3321	5086	6715	1796	3194	3149	545	589	879	515	509	225	1604	1579	273	486	910	472	1412	649	3940	1023	519	958	262	978	790	1501	1171	33	395	1143	390	337	370	12	3057	153	845	934	600	2614	773
HC_syn_111	3605	2191	12489	2942	6551	2895	3839	2987	7801	4173	1874	835	1406	823	1418	1266	845	333	544	338	610	361	529	287	1402	272	3810	382	625	539	1160	1682	1488	743	1186	585	1023	3287	22	632	310	300	2700	326	473	900	366	2702	474
HC_syn_112	3661	1891	12409	4450	7541	1042	2028	5086	6601	4258	1328	1011	532	2369	493	1505	1223	153	1480	1579	290	923	446	847	415	554	5766	653	411	532	950	658	1510	518	1270	351	499	3143	609	773	308	285	2002	593	5	933	402	1049	208
HC_syn_113	2154	2262	11362	4274	3526	3517	3315	5086	5158	2722	2027	3054	1335	1024	1522	1386	1160	364	1464	301	381	1037	436	299	818	160	3052	851	753	315	1160	646	1597	1549	577	270	710	2065	610	596	806	212	3000	800	905	400	608	1797	466
HC_syn_114	3430	2796	12764	4450	3992	3035	3490	5086	4346	4173	2870	3203	1335	2382	899	1554	996	295	1444	436	476	1037	446	737	485	356	1788	851	619	720	973	418	1567	611	280	703	1342	3383	62	590	518	27	1	1	850	490	385	1962	501
HC_syn_115	2154	3261	11097	2746	3491	3232	2011	2974	8080	4099	1614	3044	1307	992	849	701	323	193	1248	1793	271	460	612	956	914	144	3462	852	343	432	280	398	540	1272	30	703	983	3287	653	826	1473	4	2099	93	300	690	18	944	500
HC_syn_116	3760	2721	13433	4693	3992	1157	2171	5817	5096	3938	1614	972	1335	589	1094	328	323	168	1417	1579	296	411	714	712	1219	451	2454	762	842	616	748	701	1021	1409	1236	603	326	3341	684	749	40	354	403	90	200	404	476	1761	459
HC_syn_117	2628	1346	6641	2749	3719	1313	2028	2974	5158	2400	2870	3058	1307	1134	1193	1441	377	156	1034	1786	208	909	695	658	1425	196	1831	575	775	318	1160	1635	1309	424	926	409	521	2290	374	211	989	200	1100	97	45	490	5	2091	601
HC_syn_118	2404	1404	6602	2746	6139	1313	3180	4479	4229	3742	3022	3149	589	2144	879	1403	1052	219	1680	2026	236	909	853	287	223	384	3796	272	303	552	973	1630	427	993	60	508	295	3382	2	401	186	40	2062	80	870	469	64	2215	667
HC_syn_119	2326	3261	8428	3201	3491	1604	3490	5269	4786	3853	3022	964	1124	2134	1514	328	1223	175	444	489	431	1037	426	725	1219	504	2339	395	465	525	325	961	1468	820	959	5	607	3384	687	400	331	206	1702	370	885	801	4	10	251
HC_syn_120	3760	1359	12392	4888	7462	1329	3839	5120	7408	3650	2144	3054	644	2144	879	675	981	175	915	1597	371	909	418	728	1411	190	2290	1053	776	738	973	1482	551	611	550	703	1023	3287	616	871	935	246	506	863	607	604	663	1718	4
HC_syn_121	3661	3063	12392	4888	5873	2425	3839	5269	6739	3938	2870	3002	563	2056	721	1092	1052	253	406	1821	348	692	1112	801	255	584	1486	851	202	650	1011	1794	1525	1276	1079	494	532	2550	508	430	301	74	2180	297	805	35	402	1742	606
HC_syn_122	3430	2181	12604	4888	4705	2946	2662	5269	4786	3560	2933	1968	523	2271	1092	503	659	175	802	1330	234	508	560	338	725	466	1011	1053	393	525	768	1629	1304	1409	1134	508	795	2043	616	7	541	254	2857	70	878	163	659	2660	633
HC_syn_123	2469	1828	13382	3547	3992	1811	2028	4875	6301	4258	1113	3337	1377	639	1216	406	730	324	602	1216	214	1013	449	972	314	156	2952	254	629	914	1011	448	1153	1549	523	605	1342	1386	306	70	551	205	1564	0	2	488	58	1948	513
HC_syn_124	3605	2152	12604	4715	3992	3523	3490	2974	7149	4173	2247	3149	1383	947	1493	1386	806	325	1402	1597	271	1037	440	653	1051	655	3494	256	786	825	399	664	1508	512	1134	681	1035	2300	609	10	321	350	2970	653	707	700	67	110	543
HC_syn_125	3661	1359	8268	4450	3795	1547	3516	3976	4786	2103	1786	2950	971	2134	1418	1208	639	320	456	1402	617	794	1028	682	415	144	5299	395	672	444	480	1403	427	1276	1001	400	607	1048	687	26	901	354	1200	860	82	136	360	473	403
HC_syn_126	2154	3261	9334	3651	6588	1853	3490	5269	5096	4173	2917	835	1380	589	1500	1346	1052	317	1444	653	194	1003	691	1014	218	153	2264	563	212	318	861	835	633	500	930	800	326	1470	407	431	320	45	2530	840	471	760	553	1300	566
HC_syn_127	3661	2984	6602	2749	6852	1604	2011	3053	5054	1782	2230	3203	1383	2037	447	1366	1171	341	649	1579	555	609	306	902	1264	215	5034	878	374	523	1159	887	1436	436	200	509	1154	3246	501	450	507	350	3030	88	787	600	504	51	620
HC_syn_128	2172	3212	6641	4650	3719	3350	3839	3506	4684	3853	3194	3149	1383	2134	879	1224	1052	175	1209	334	486	1030	1112	874	1158	184	3786	468	783	596	1009	1447	1273	490	797	63	470	83	302	130	987	272	2058	831	405	70	679	1948	440
HC_syn_129	3760	1695	13433	4585	7814	2715	3321	3180	5745	4173	1265	931	545	2382	1522	305	1052	325	640	557	516	1013	853	338	977	229	5230	1015	878	896	973	1794	893	424	1275	693	395	3489	582	230	865	217	1086	20	901	790	659	2040	500
HC_syn_130	3605	3001	12604	4202	5194	3523	3659	3983	7066	2303	2870	2867	503	2353	1522	442	1223	329	869	1257	352	710	970	968	617	173	1119	851	704	552	968	1559	707	512	1134	616	1077	843	375	25	165	303	2852	890	907	52	600	1052	554
HC_syn_131	3430	2790	13135	4888	4558	3035	2931	5133	4907	3900	1237	904	1307	2134	879	421	356	253	1515	1747	610	356	449	810	250	639	2486	467	213	597	1011	448	1621	1409	1134	199	353	3383	509	643	960	253	2444	490	47	420	596	1000	726
HC_syn_132	3760	3205	13433	2942	5469	1529	3839	5269	6344	4099	1356	3337	1383	589	1500	326	1174	153	1403	1473	610	439	769	715	859	330	2389	1043	791	870	778	1828	1530	593	1096	728	706	2680	12	821	560	257	2436	66	148	870	180	22	607
HC_syn_133	3430	2796	9779	2942	4175	1117	2108	3180	4786	3853	1524	3337	1307	639	1527	1140	345	325	1419	1043	585	965	412	287	218	144	3143	878	788	552	225	905	1240	1499	1275	573	1342	2440	500	749	630	210	802	625	712	828	616	2354	310
HC_syn_134	2270	1364	8269	4969	3829	1410	2142	4875	5096	3853	1237	2316	1005	2382	1522	376	342	155	476	441	374	444	997	883	850	297	3487	578	196	829	421	1801	1216	603	376	753	992	2649	550	766	730	350	3057	880	401	734	39	417	9
HC_syn_135	2756	3261	12764	4888	6128	3517	3321	3426	6617	3666	3194	3025	1383	2382	697	1441	323	325	1402	436	271	563	853	369	442	683	2225	1086	815	318	259	690	1523	509	1271	499	503	2444	302	81	383	142	2579	60	907	680	400	1039	451
HC_syn_136	3605	1359	12409	4969	3491	1526	1788	2987	4684	2546	2894	2652	1406	2382	1548	1441	1163	304	1346	2026	332	1013	853	338	1324	254	4260	272	213	326	256	1121	609	553	1171	154	409	2200	616	9	864	350	2739	870	173	350	10	1470	209
HC_syn_137	2270	2882	12764	4450	4359	3326	1788	4875	4229	1869	1237	3149	1335	2271	662	1366	464	187	1402	1597	322	530	453	361	1135	653	4497	463	180	358	549	408	1630	532	1270	105	326	3287	278	697	740	276	146	340	55	50	663	2098	580
HC_syn_138	3661	2796	12604	3579	5656	2798	2740	2974	5556	2546	3247	3203	644	2159	961	600	1163	175	540	1216	263	427	440	384	495	513	3919	757	426	388	311	403	343	1391	179	533	295	3347	143	807	208	245	2672	821	600	740	211	2034	209
HC_syn_139	3760	1404	9246	4888	5989	1604	3839	4003	7790	4099	2010	832	1377	2271	1014	1207	315	228	874	851	364	1030	567	785	643	160	2219	384	857	1022	203	709	593	1108	1171	755	703	1685	600	871	662	229	863	486	540	860	636	401	105
HC_syn_140	3661	2984	12409	2942	6963	1335	3516	3795	8109	3938	2856	1968	834	2382	644	967	1223	323	1403	1473	585	1013	723	603	1425	559	5454	767	681	444	325	1828	1623	1477	684	225	458	2009	505	803	355	179	2457	300	924	197	488	1849	121
HC_syn_141	3430	1413	12409	2746	6963	2850	3325	5378	6648	3696	1588	3037	1406	774	1548	1212	1223	168	1403	871	614	1008	717	524	518	285	2462	896	750	883	752	820	438	693	713	533	865	676	584	481	289	256	1084	920	302	730	56	2402	430
HC_syn_142	3605	1346	12409	5165	6551	1065	3160	4079	4229	1842	2461	3149	846	2144	733	442	323	193	450	648	304	1030	870	769	415	643	1819	873	356	998	203	1401	1010	423	83	103	586	3412	100	405	337	172	1804	350	3	700	465	1122	706
HC_syn_143	3605	3001	8428	5165	5373	1146	2161	2924	6163	2673	1927	3024	1383	975	427	330	688	175	1403	2026	264	451	773	742	1219	683	2585	513	452	552	292	1794	610	423	983	735	409	2202	2	600	168	37	1502	396	867	440	263	722	496
HC_syn_144	2640	1828	8268	2943	3491	3035	2380	3053	7089	3853	3458	3337	1335	1974	879	1047	612	258	1437	1445	215	1030	822	479	1412	243	4397	878	251	854	1160	600	343	1549	1186	114	1035	978	207	800	836	15	2025	180	8	740	208	1602	466
HC_syn_145	2422	2713	12392	4560	3719	1713	1961	5269	8109	2260	1588	2162	525	2361	1462	1441	1194	175	1444	448	559	1030	689	361	466	250	5831	767	180	315	790	937	343	512	1275	458	354	1503	500	417	366	253	401	608	805	700	611	1786	531
HC_syn_146	3661	3261	8428	2942	3719	3156	2135	3164	4786	3171	1113	3058	1406	2134	697	742	1074	226	1065	1216	217	1030	717	605	848	376	4397	878	255	452	540	468	1508	1476	869	5	832	43	584	552	84	182	2502	940	260	770	30	2742	20
HC_syn_147	3661	2984	12764	4969	6814	2498	2357	5269	6597	1830	2870	835	464	2144	1257	934	990	372	1403	327	515	1050	459	361	1366	174	5230	875	779	459	284	1388	1047	1276	330	95	633	3287	337	749	10	176	6	163	140	453	92	1733	600
HC_syn_148	3430	2639	12764	5165	6171	3517	3516	4615	7851	4258	1816	3002	464	2144	1500	1168	1074	341	1403	2026	276	417	799	890	1212	627	1570	496	895	505	325	1618	524	491	1134	735	295	3003	504	469	333	279	40	699	655	164	719	1080	804
HC_syn_149	3430	2790	8428	3193	7814	2554	3022	4497	5279	4173	1255	3149	1317	1872	811	1589	464	256	834	474	445	933	514	570	438	553	4410	763	213	444	1160	1405	1586	1470	223	55	732	2903	687	437	253	182	2062	947	170	400	429	2094	400
HC_syn_150	3281	2984	12764	3173	6771	1518	2082	3053	6847	2409	1147	832	1377	2175	545	463	925	195	667	2026	304	1013	921	808	1304	224	3492	878	201	318	810	1559	1506	926	600	475	432	1658	687	139	1	251	2208	91	307	720	65	1055	562
HC_syn_151	2154	1689	6641	2889	3992	3350	3490	5732	4591	3779	1256	3308	995	2271	1522	1341	464	279	400	587	207	1037	799	512	337	255	4429	823	531	361	547	1473	1520	512	1186	54	719	3489	458	25	1382	141	442	710	952	74	224	1058	789
HC_syn_152	2193	1359	12409	4450	7462	3326	2011	5732	4786	4173	1210	2398	974	1864	1158	1534	693	154	1444	334	271	1037	910	608	518	677	3352	491	895	454	680	678	1530	816	1238	846	1038	3246	530	751	188	141	2	67	40	605	552	1590	50
HC_syn_153	2440	1645	12764	3593	6201	3523	3830	5732	6080	2149	2242	931	1335	2382	1397	1341	384	153	1680	319	313	767	1028	607	1212	647	2764	888	429	808	944	1794	555	594	34	506	326	2588	584	604	151	220	1142	739	148	361	230	1760	9
HC_syn_154	3464	2984	13387	4905	3749	3350	2365	5817	4854	3938	3254	3149	1335	2382	593	349	1059	155	400	334	238	482	484	338	233	274	5776	885	620	615	1011	1597	1526	1391	1275	600	812	1088	580	425	313	170	1590	891	707	452	24	1699	789
HC_syn_155	3605	3001	12392	2889	3995	3035	3839	3180	4670	2245	2892	1966	1383	589	1019	1589	636	270	1406	1597	261	317	910	460	1366	224	5486	362	418	840	325	1502	457	1549	1275	6	1023	3287	406	475	1337	250	3057	841	642	794	400	1601	696
HC_syn_156	3661	1359	8268	4450	3995	3523	3490	5269	5158	3853	1216	1011	1377	2134	697	1366	622	276	569	1836	315	773	308	287	1366	224	5454	473	521	481	256	878	1423	491	1134	555	983	2944	616	847	906	178	1440	31	85	145	279	2714	76
HC_syn_157	3605	1534	12392	3844	7814	3028	2830	5732	5158	2400	1237	3203	1383	1024	1548	776	636	153	1422	807	240	1013	586	808	493	244	1970	851	269	696	913	451	538	1189	76	55	295	3287	545	850	741	3	0	500	857	150	373	2215	506
HC_syn_158	2422	2790	6641	5165	3995	3350	3180	4875	5067	3938	3194	3149	1335	2159	427	867	873	329	446	1579	300	317	473	287	1412	601	5073	272	490	760	483	479	1403	1276	1270	801	356	3369	302	831	935	73	2070	220	307	39	258	1147	38
HC_syn_159	2193	1828	8268	2875	4892	3326	3180	5086	6180	3757	2221	1637	1383	609	731	1108	606	159	543	1250	466	1030	619	525	608	195	5793	463	215	759	758	1667	1507	509	1228	505	438	3383	522	200	309	245	42	633	207	760	600	1716	630
HC_syn_160	3760	2796	8268	4888	3749	1873	3180	2987	7790	3853	2065	1675	680	589	1397	1386	413	279	996	1470	392	1030	306	804	1425	325	3260	395	879	709	1011	403	1508	1102	250	565	1017	3383	500	630	474	71	2452	21	747	80	86	48	203
HC_syn_161	3661	3001	12409	2942	6178	2290	2135	3180	6486	4099	2950	3054	1383	2382	1397	1589	639	168	1584	1677	282	686	440	781	937	381	917	1086	824	352	620	1428	1519	935	1070	235	1045	2413	506	138	785	55	2779	603	906	764	405	2215	789
HC_syn_162	2182	2300	7952	3781	4909	2067	3029	5086	7025	3551	2870	972	984	1018	1418	328	1134	164	1461	2026	259	1013	419	899	1219	234	5780	878	213	694	256	335	1555	553	1270	95	484	3200	404	322	30	70	3057	404	18	760	596	705	516
HC_syn_163	3760	2995	7187	2746	7301	3076	3516	5269	5096	3165	2969	3058	1328	1656	976	1445	626	214	1680	863	461	759	449	803	523	354	5230	1086	458	814	300	1458	343	1409	64	513	304	2788	702	131	482	296	3050	876	10	840	509	214	601
HC_syn_164	3430	1404	8268	4450	6963	1721	3516	4875	4684	2400	2856	1081	1406	1162	1500	521	1122	175	1081	1555	282	420	910	361	1366	551	3616	254	763	459	1198	1477	1303	1216	1180	793	495	2024	585	825	467	235	2779	200	802	180	456	100	794
HC_syn_165	2154	2796	8269	4713	5458	3326	3162	2987	6620	1936	3022	1277	1383	2271	478	1386	1052	283	440	1025	230	1030	323	808	445	682	5727	362	320	621	467	348	1587	1202	1171	455	1035	3112	340	409	231	273	2512	390	435	0	137	1194	8
HC_syn_166	2270	1534	12764	4969	7433	3517	2135	4089	4229	3502	2926	3058	970	922	427	351	318	328	586	332	230	530	586	699	431	239	5454	268	212	798	371	428	615	512	1186	853	555	1639	603	565	727	303	2464	627	700	61	22	91	413
HC_syn_167	3661	2788	13433	2889	5265	1604	3516	5732	5080	4099	2724	2233	506	2134	904	1441	649	159	675	390	527	703	667	338	250	222	4713	343	432	655	458	440	1574	1463	499	198	895	3010	385	480	670	87	2240	793	35	164	408	1201	553
HC_syn_168	3605	1534	9748	2942	7814	2871	1788	4875	4684	4173	3458	2167	1383	1876	1426	1366	323	314	649	631	479	411	352	669	1412	157	2580	878	212	853	281	1794	1390	423	1275	687	295	110	616	403	148	179	2700	192	900	230	609	2705	456
HC_syn_169	3439	3001	12392	4450	3719	3022	3116	2974	4684	2383	2048	832	1335	1024	1548	380	602	329	508	1329	530	1030	306	448	1247	654	3134	276	780	717	292	1669	1223	1476	1266	690	1023	1012	504	1	107	252	0	483	400	760	447	200	590
HC_syn_170	3661	1534	12453	2993	4249	1836	3321	2987	5597	2055	3383	935	1383	589	1500	526	770	287	1440	1201	432	996	400	831	1264	186	5260	395	779	570	550	1828	1434	670	1171	13	835	3246	0	851	881	206	1445	764	105	830	401	751	604
HC_syn_171	2193	2790	12392	3733	6272	1604	3180	2974	7927	2823	1114	1723	1377	2271	1418	1341	636	320	1440	1659	345	909	456	299	1219	475	1191	463	427	869	953	900	1118	423	1270	779	780	2008	184	71	1337	278	2700	820	765	580	0	1262	15
HC_syn_172	2469	3261	13433	4969	7814	3067	3510	5086	6764	3633	2870	3072	862	2144	1418	1366	1052	299	1314	651	216	707	495	827	312	734	4682	395	235	893	325	670	563	1419	1001	837	942	586	580	800	381	170	1166	890	291	950	400	1341	600
HC_syn_173	3466	1881	6602	3257	5991	1507	2011	5269	7321	2873	2803	3149	545	1422	1397	667	305	329	1480	1384	339	317	959	338	547	168	5454	743	726	726	281	383	393	1516	2	502	1035	2530	9	561	512	76	2004	310	35	140	105	1420	789
HC_syn_174	3661	3241	12409	4560	7462	3350	3839	4875	7788	4258	2958	3058	1307	2134	1237	442	1074	195	1285	1279	214	356	1112	784	431	336	3924	1053	776	352	1053	403	1418	692	1270	604	1017	3489	702	630	1347	277	2000	910	945	460	71	791	798
HC_syn_175	3661	2796	8268	4775	4924	3517	1788	5089	4786	4099	3458	3122	503	2134	1522	1341	639	353	1403	1309	292	551	436	408	250	196	2937	1043	489	375	832	448	1520	423	1134	753	1050	2532	577	493	892	219	2632	310	125	65	70	1496	43
HC_syn_176	3430	3261	12409	4969	6963	1468	2171	4006	4332	3853	2552	3337	1335	1850	1522	685	1223	297	1403	1798	395	909	709	288	250	460	2725	1053	348	705	281	1043	1450	553	1252	339	1154	3246	500	618	479	264	2645	564	0	900	279	2542	47
HC_syn_177	3430	1366	12764	2889	7301	3326	3621	2987	4786	3134	2727	1962	477	2382	1463	1441	569	294	509	1579	414	356	473	599	1016	674	5230	683	198	971	358	1778	1246	424	1270	705	553	3245	487	1	145	274	2779	280	760	80	563	2098	600
HC_syn_178	3760	2829	12764	2749	6551	3483	2859	2987	5214	4099	1281	3334	1217	589	1173	305	1052	279	1463	579	291	331	473	338	818	734	4166	850	599	315	758	1477	1053	851	1275	53	735	2349	690	765	835	86	2600	135	605	740	504	710	404
HC_syn_179	3760	1534	13433	3589	3491	1980	2376	2974	4581	4099	2870	3051	1335	2159	879	1366	1165	199	1162	2026	350	936	306	578	455	245	1934	352	533	444	260	1823	1412	553	100	701	1035	1060	2	642	371	159	3057	373	9	68	261	1794	550
HC_syn_180	2822	2343	8449	2942	4462	1468	3368	2953	8109	2743	2967	3105	503	2159	946	1366	658	295	1444	1241	559	909	799	769	869	183	3255	725	811	315	603	798	1166	1432	1171	734	295	2920	522	207	148	284	1479	732	8	60	5	1400	500
HC_syn_181	3605	2790	11126	5165	5697	3035	2012	4875	8109	4173	1816	1072	1211	958	427	640	751	175	1202	1236	559	400	440	369	863	563	3980	898	235	389	300	870	1308	479	1010	829	856	3200	609	25	332	104	3057	60	242	90	200	808	410
HC_syn_182	3430	3001	12604	2889	4797	1387	3321	5086	7790	3938	3116	1024	1406	2382	960	328	1074	358	1480	301	614	909	521	361	218	470	3060	528	733	546	921	420	1128	471	1032	550	295	1795	24	5	981	296	2700	93	245	720	47	614	9
HC_syn_183	3597	2984	12483	3418	3992	1501	2928	3916	6688	3620	2870	3287	1335	639	678	1304	394	348	1403	1445	585	1050	695	354	1268	600	3239	272	893	318	942	1113	1204	1391	1186	6	313	674	0	281	669	258	1590	803	107	884	300	676	507
HC_syn_184	3605	2360	8423	2942	7301	3504	1788	5269	7986	4258	2533	931	738	2279	1418	1366	615	222	1113	1079	585	340	748	287	1219	618	5230	254	505	516	1138	1433	1427	518	1275	57	326	3106	509	437	1339	22	2700	80	917	920	659	412	594
HC_syn_185	3430	1723	6641	3114	7814	1885	3791	2974	6885	2408	2307	3058	1377	1136	1418	851	432	153	652	2026	192	516	436	509	269	522	4983	851	689	512	298	1497	688	512	103	650	409	3287	207	870	301	214	2779	591	102	840	659	719	441
HC_syn_186	3430	3159	12409	5165	3719	2480	3516	2974	7471	3884	3352	956	644	2271	461	1099	1074	178	1400	1473	614	397	1028	398	622	250	3998	683	711	444	1198	1609	1588	1391	299	643	1096	1014	687	60	462	72	900	96	107	930	77	1948	670
HC_syn_187	2154	3261	12392	2749	6963	3350	3109	4493	4229	3853	2941	1251	644	915	660	1589	791	193	446	1419	459	1050	826	568	1366	683	5644	395	316	502	203	418	1624	1549	1275	263	1017	146	545	265	187	3	430	230	860	233	307	200	607
HC_syn_188	3661	1680	12604	4888	6799	1555	3516	4875	5795	3507	1237	1544	464	2144	734	1589	381	268	1421	1473	590	469	986	299	1219	382	4397	395	213	517	945	413	457	1391	39	485	917	1655	586	868	1181	252	2739	656	709	648	81	312	556
HC_syn_189	3430	2790	12409	5165	5172	3316	2985	2924	5096	3938	1614	972	1383	2134	693	1589	1074	379	1627	1513	610	417	923	872	368	224	3726	1043	299	358	253	1078	1208	1391	1275	95	756	3383	306	49	138	52	2000	830	875	494	109	1551	700
HC_syn_190	3661	1534	12604	2942	7341	3326	3490	4737	4727	3853	1588	2211	644	2144	527	1398	310	260	821	2026	559	1013	890	625	627	324	1857	796	779	315	1009	491	1430	1276	1270	803	1342	2666	327	627	836	261	1410	0	958	697	50	1356	34
HC_syn_191	2154	3001	12764	3992	3491	3523	2135	2974	4769	3859	3458	3058	1377	855	917	459	1039	168	521	679	614	1013	791	369	1211	659	2170	743	713	358	922	460	1270	541	1245	693	336	437	504	420	460	255	100	491	40	685	719	202	9
HC_syn_192	3760	1562	12409	4888	5699	1547	3839	5086	4229	2123	3458	1971	1307	2219	849	1441	515	265	614	1806	585	317	449	377	218	649	5153	851	682	444	840	458	524	1409	77	855	602	910	602	303	111	290	3057	872	434	380	167	1090	307
HC_syn_193	3760	2702	13129	3129	7013	1313	2176	3975	7448	3495	1557	3054	885	2159	1397	594	424	248	489	535	614	1050	485	878	1366	539	2299	313	180	1022	440	902	1115	1391	1100	604	1239	3008	609	871	181	258	2992	310	848	590	702	722	635
HC_syn_194	3430	1358	12604	4969	7111	2818	2255	5450	4454	2814	2681	3203	1307	2271	1522	1441	464	183	1182	738	521	1013	486	299	316	182	5260	295	412	444	281	374	457	553	1069	621	409	2281	304	835	847	207	2092	437	406	715	400	610	644
HC_syn_195	2649	2790	13433	3873	3719	2387	2014	5269	6089	4099	2379	1591	1335	2134	1500	1100	1167	178	445	1503	398	361	1028	808	1366	686	3172	350	800	358	881	803	1129	1476	207	316	796	2569	15	551	330	75	187	619	910	747	694	78	62
HC_syn_196	2422	1534	13433	2746	3719	3523	2171	5732	4558	2978	2306	3054	1307	1033	427	1366	1167	204	694	1475	559	400	853	369	1425	576	3363	1053	687	554	250	1504	524	898	1071	200	1342	1046	660	871	344	240	2207	600	5	356	606	1	804
HC_syn_197	2154	1534	12409	3157	5221	3326	2979	4874	8021	4099	2966	1962	545	639	849	326	1167	280	1309	341	398	1037	449	979	653	599	5831	628	662	656	1011	878	524	1476	269	481	378	1600	408	539	208	350	7	130	746	691	238	40	176
HC_syn_198	3661	2366	12181	2746	7668	3523	3180	2987	4818	2245	3022	3058	1406	1907	892	1571	597	256	1466	1216	610	595	853	369	1129	618	4444	1028	293	555	973	1630	606	916	210	655	913	802	496	65	1309	212	972	151	942	470	9	0	306
HC_syn_199	3430	3261	13433	2749	3995	3326	2438	5449	5747	3356	2924	3149	1307	2292	757	1441	811	175	446	788	371	709	853	608	1219	682	5477	726	779	845	585	1477	1609	1496	100	32	1075	1328	520	749	1337	245	881	858	740	439	703	2451	409
HC_syn_200	3430	2796	8515	4969	5436	3350	3011	4875	5096	2333	1801	2776	944	2134	1397	1386	325	376	651	439	411	934	513	504	325	224	5513	504	187	622	1160	1477	1506	1549	660	105	1340	459	609	871	795	165	1357	830	848	465	434	1651	460
HC_syn_201	3605	3001	8269	3432	4943	2767	3490	4875	6103	2245	1113	972	916	2134	509	1441	326	175	1444	1382	450	632	838	625	715	220	2673	1063	525	540	281	1828	1395	1403	180	6	395	2677	584	81	10	174	2907	666	280	640	553	2100	501
HC_syn_202	3605	3001	12409	4450	4253	3517	3769	4875	6622	4121	3458	832	503	2382	951	1311	305	315	1440	1894	227	909	392	852	1412	222	1289	879	801	515	354	440	1580	1549	369	675	1005	640	458	228	337	62	2026	768	445	467	500	2215	616
HC_syn_203	3430	1404	7614	4560	6366	3326	2028	2987	6419	2475	2686	930	1406	1668	1548	305	932	356	586	1473	604	418	534	767	1219	502	1598	290	779	510	848	1478	1525	1549	33	785	1342	1100	687	845	1306	354	2040	9	782	851	74	950	601
HC_syn_204	3605	1707	12409	2845	6006	1468	2818	5732	6016	2245	3022	3203	1406	1594	1500	1386	691	229	1403	2026	215	417	562	769	1366	653	5230	395	632	510	378	1451	343	1391	210	309	308	3245	634	179	339	296	0	110	45	720	105	1018	310
HC_syn_205	3760	1828	6602	4450	6728	1796	3036	5732	4229	4258	2803	2566	1307	2382	693	1156	1074	372	707	1473	610	807	853	299	711	676	5230	894	606	769	281	1828	1537	1409	204	326	1023	3287	15	206	538	16	47	820	106	704	414	1314	760
HC_syn_206	3760	3261	9617	2942	3719	1042	2282	5269	5096	3853	2819	2153	644	2159	541	1386	1223	191	586	1574	209	710	429	287	250	673	3203	594	676	864	448	620	465	553	340	550	395	1063	702	303	976	354	2751	897	453	660	390	2080	707
HC_syn_207	3605	2984	12604	2942	3749	3517	3266	5269	7120	3938	2856	3149	1377	2134	1500	330	941	286	1403	1655	379	496	931	769	415	220	2967	463	213	627	450	490	507	1276	879	275	1035	2844	502	0	369	331	1463	390	7	570	568	1109	88
HC_syn_208	3430	1534	12409	4888	3992	3517	3321	5269	5673	2825	1356	3149	879	1250	1500	1386	979	175	664	1322	614	1037	726	785	800	632	1917	362	743	379	325	1244	1500	424	258	335	1035	3383	492	600	1337	350	3006	0	405	80	169	2140	81
HC_syn_209	3605	2796	9718	2749	6551	1468	2523	2987	7518	3246	2870	1335	464	1439	879	1409	1223	387	792	1216	192	1037	910	391	439	614	2206	643	382	552	1198	488	1278	519	970	539	979	2547	274	831	627	3	1582	923	912	842	4	2414	95
HC_syn_210	2344	3130	8268	4888	7301	2573	3180	2987	4229	3133	3153	835	1335	2215	908	341	765	296	1249	268	256	390	449	502	525	160	1463	395	662	318	203	1078	890	1420	1171	583	503	3033	616	440	597	282	2442	306	245	129	663	1009	56
HC_syn_211	2481	2949	13433	4245	3719	1340	3490	2987	7888	4182	1957	832	545	2252	991	564	330	198	815	1473	204	1050	748	287	411	704	5831	388	180	505	310	1559	1503	611	1069	687	640	2281	506	23	1300	203	1160	340	752	150	535	2510	750
HC_syn_212	2469	2796	12392	4560	3749	1061	3490	4875	4786	4258	1113	931	1383	2382	1522	326	609	195	1402	1459	614	540	725	289	218	451	5240	1065	277	643	1160	1439	1520	1021	1089	280	1154	1942	556	320	1030	208	906	691	2	663	461	419	54
HC_syn_213	3430	3001	9441	4888	3992	3523	3687	4875	4684	2546	3194	3337	747	2144	644	554	636	341	1218	1338	294	417	1028	299	415	331	5045	463	324	997	421	448	1109	1549	1275	803	972	2016	616	687	1130	103	2440	577	501	735	430	51	856
HC_syn_214	3029	2711	12764	2749	3719	3326	3516	5732	5096	3868	3189	969	481	2144	679	1511	1167	256	586	1438	275	434	768	1014	1425	615	5681	395	866	379	325	1491	1560	512	36	550	745	3287	616	461	389	273	2070	640	167	74	0	2741	400
HC_syn_215	3661	3261	12409	2942	4221	3350	3516	2987	7986	3938	1974	3071	563	2271	1500	1441	377	257	1480	1480	520	1030	436	785	1219	659	3667	302	421	627	1198	1630	1470	511	1259	260	1230	3045	520	835	389	285	2070	890	907	160	365	2000	680
HC_syn_216	3550	3001	12392	2749	7225	3350	2087	3053	6724	3853	3376	2886	1383	2271	1500	1441	464	178	441	622	372	1037	1028	654	988	683	5125	1086	450	535	300	1255	466	1421	81	688	630	3101	605	831	939	201	2739	830	683	138	650	2742	444
HC_syn_217	2270	2109	12409	3557	3995	2501	2120	4804	6552	4099	1428	832	503	2271	1548	1441	530	375	1606	826	401	1037	436	928	275	632	4397	1043	688	414	277	1333	393	1549	1275	76	1342	3489	609	25	107	274	2972	380	56	640	471	31	390
HC_syn_218	2649	2915	12392	4560	3749	1313	3839	5817	7661	2704	1113	3149	1383	589	499	1426	539	251	509	1597	617	455	306	361	1219	722	3215	1086	303	485	254	1135	1530	1409	336	331	1017	3086	71	810	671	271	45	28	59	740	719	2012	404
HC_syn_219	3430	3001	6641	4486	3909	2925	3839	5269	7355	1992	1469	3058	1377	648	1500	330	339	153	1680	1473	614	371	440	902	1425	183	2892	851	353	552	923	663	1420	726	160	847	503	3029	584	490	123	203	2070	257	678	645	667	28	0
HC_syn_220	3430	2796	7330	4730	3737	2140	3180	2924	8080	3853	2567	3203	1315	2128	1224	1366	1223	168	480	1597	371	417	763	874	1425	585	5114	514	783	358	1160	999	1512	1276	77	855	296	3246	386	395	1337	74	1010	478	607	443	456	2017	6
HC_syn_221	3430	2098	6641	2942	7462	3035	3180	3180	7790	3501	2856	1254	1335	1104	1522	1386	1223	376	1245	825	401	1037	799	339	847	552	1189	1053	293	318	830	872	1346	1391	1171	846	632	2558	326	421	350	130	492	983	67	450	205	2070	133
HC_syn_222	3760	3261	6641	2982	3719	3035	3516	2987	5110	4099	1237	2628	464	2271	565	1589	453	159	1311	1582	559	1023	380	338	1219	160	5482	373	783	338	889	1559	1582	751	512	603	549	2330	507	81	541	24	3057	13	760	541	410	20	620
HC_syn_223	3605	2984	12392	3320	3749	2949	3180	3219	7790	3438	1239	3020	1406	2006	1500	1589	1167	257	658	334	416	411	473	287	1425	144	1281	1053	380	548	1011	1693	491	1519	1069	305	406	1276	595	631	1181	281	2000	333	0	9	201	2090	500
HC_syn_224	2270	3001	6641	2889	6551	3272	3839	5269	4786	2959	2081	835	774	855	1418	593	893	175	864	1216	271	354	676	451	1366	309	3682	395	599	583	773	697	1003	1276	539	95	543	3383	606	665	893	354	556	593	50	40	250	2012	792
HC_syn_225	2193	2852	6641	2746	3990	2153	2442	4742	5328	3905	1669	1011	1335	2382	1548	442	464	293	920	399	230	317	1112	688	1219	278	917	851	293	882	1011	518	393	609	1171	680	1342	3287	2	569	97	276	502	700	427	206	501	1948	600
HC_syn_226	2537	2258	9377	4560	5597	3326	3397	5086	6974	2870	3118	972	1406	2159	879	1441	639	175	464	1473	614	750	986	338	1219	683	2490	350	673	358	1160	1797	550	861	1186	708	395	686	600	820	10	204	2070	936	813	811	647	810	603
HC_syn_227	3430	1828	12409	2889	4259	3035	2869	5817	5317	3695	2507	3306	1383	2144	600	1589	441	341	586	1421	271	909	853	785	532	381	5010	568	632	824	973	1794	524	611	1179	636	395	3383	200	437	989	302	960	166	800	310	604	405	16
HC_syn_228	3605	2796	8268	4560	3719	1510	3321	3180	5096	3654	1257	3054	1379	2271	767	1441	1223	168	464	638	276	683	306	1014	1264	160	1360	845	325	844	973	1080	625	1549	371	702	1342	3489	520	559	1386	208	266	91	160	352	74	2215	400
HC_syn_229	3605	1790	12394	5165	3995	3038	3207	3769	6698	4258	2889	972	1406	2382	1099	426	805	159	1605	1177	238	933	549	539	247	172	3182	254	379	1022	203	1435	1175	530	339	493	409	2667	305	426	148	275	3002	393	809	533	359	2000	31
HC_syn_230	3430	2695	12764	3125	6158	2763	2925	3297	4930	3182	2649	3203	644	2382	849	609	456	357	1444	471	585	909	642	287	281	619	5813	398	421	508	323	1698	606	512	1105	598	706	2648	702	163	884	270	2402	274	386	450	87	2001	556
HC_syn_231	3172	2363	6602	2942	4621	1468	2135	3180	5158	3622	2856	931	1315	1308	643	1341	952	356	1403	1834	614	1050	700	627	392	454	1924	289	559	552	351	1828	1622	1428	1226	30	503	989	49	731	549	8	640	90	167	760	1	308	89
HC_syn_232	3760	3001	9892	4969	4592	3363	3262	5086	5096	4173	2870	931	1364	2271	1548	870	1223	387	1470	1597	192	1037	436	785	1063	194	3093	851	481	592	423	787	702	1409	90	285	1154	3141	57	462	40	62	2902	801	200	430	5	10	108
HC_syn_233	3605	1534	12392	3201	3719	1468	2028	3034	5211	4099	1237	3320	503	2144	845	1460	1074	341	694	1473	610	1050	466	287	916	321	4357	395	577	833	341	850	583	629	1064	793	620	3285	3	787	877	303	2056	800	901	265	107	2215	806
HC_syn_234	3605	3261	9280	3201	3719	2565	3839	2987	4236	1780	1853	3257	1406	2130	896	364	1167	321	1480	1197	559	1050	782	699	426	723	3810	272	755	900	250	1828	683	423	94	704	1154	2263	403	507	125	285	2512	640	308	906	477	1445	69
HC_syn_235	3760	1909	12409	4888	4491	3360	3490	3064	4684	3718	2224	972	1383	1270	1500	885	1223	329	480	1579	559	1050	1112	370	1366	722	1960	1086	710	864	1143	1477	725	611	1171	305	1035	1313	605	783	1337	73	709	394	100	530	576	2091	430
HC_syn_236	3430	2583	12881	2746	7462	1804	2063	5579	7281	2546	1356	835	655	759	1548	625	1003	356	439	2026	230	465	853	299	727	646	5454	543	509	929	203	1656	1468	896	285	810	1097	203	44	270	1303	335	2023	632	196	530	546	2045	76
HC_syn_237	3430	2790	8269	3194	5837	2526	3321	2924	6726	3853	3072	3013	874	1915	1530	1043	336	227	1402	1727	491	411	716	361	218	539	5699	878	328	444	1160	1559	1520	1391	1171	500	1017	2049	147	839	361	354	1287	399	306	770	226	2740	600
HC_syn_238	2154	2090	12392	2806	7072	2137	2171	2974	4855	4173	1113	3054	644	1079	998	1032	1167	175	1444	1466	374	1050	440	605	255	650	4397	453	486	498	740	1478	1210	1549	1254	710	1035	271	250	870	581	65	1490	301	119	780	308	2097	588
HC_syn_239	3430	2790	12604	2749	3992	3035	3186	4120	4684	3938	2920	1364	1383	2134	799	1441	636	326	1403	2026	378	909	441	933	1412	150	5645	755	604	318	1011	1828	1613	1460	260	283	1342	3287	640	790	800	354	2755	877	4	844	553	497	509
HC_syn_240	3661	1404	12409	5165	7061	1568	2000	4627	5354	2597	1250	3026	839	599	1522	1572	857	288	1480	1024	585	909	853	499	469	456	5494	272	382	444	840	983	1592	553	279	51	1023	3383	402	195	347	5	1330	873	8	60	645	810	0
HC_syn_241	3605	1689	12604	3925	3719	1547	3091	4995	5158	4173	1237	2817	951	1003	427	1554	305	168	1560	1094	383	680	389	294	434	196	5831	851	180	929	968	1097	343	809	63	274	445	2463	530	400	929	206	2155	319	105	470	607	611	30
HC_syn_242	3138	2984	12604	2749	3995	1612	3321	5085	6165	4258	2870	3149	1335	1879	429	1511	636	226	1383	404	614	1013	949	1014	1208	246	2373	757	739	977	375	418	1605	1511	793	424	656	3007	469	870	605	50	1025	966	407	670	60	2067	9
HC_syn_243	2667	1810	6602	4969	3749	1604	2033	5086	5944	3934	1113	3337	1377	1072	1062	829	705	250	420	869	316	351	436	338	1425	686	4819	704	479	925	402	428	1433	1549	1134	409	1340	3245	584	733	9	22	82	23	605	140	490	708	44
HC_syn_244	3760	3001	8428	4888	4523	2665	3839	2987	5096	4258	3458	832	1238	2159	1522	1429	775	156	1105	1473	291	452	732	738	1412	462	5230	878	753	516	281	401	1023	1276	1186	753	326	256	7	421	586	252	509	610	2	782	659	2702	0
HC_syn_245	3430	1404	13227	4979	7462	1184	2135	5086	8080	2512	2856	832	730	2134	633	1045	1052	175	986	301	510	830	440	548	828	144	1446	272	823	821	1044	1478	863	1214	169	243	1342	3046	184	467	308	70	1570	330	605	815	553	2742	514
HC_syn_246	3287	1404	8428	2749	6963	2757	2306	4014	5096	2245	3101	3054	1377	2271	1418	1589	1052	153	1136	896	297	407	453	302	1333	430	2650	883	597	720	256	1458	1476	1409	373	505	439	1649	500	482	655	272	2003	916	355	315	330	2210	596
HC_syn_247	2588	3261	12604	4450	7462	3035	3180	4875	7896	2400	2870	1011	1406	1081	1013	1544	639	253	1459	1828	614	833	791	361	1219	160	1189	691	743	318	210	418	1496	976	560	413	475	3245	617	373	131	75	2456	806	182	100	468	1718	700
HC_syn_248	3430	3173	12409	3654	6381	3517	3490	3987	4786	4173	2525	972	1383	2271	1548	326	653	175	1402	583	413	889	797	799	1413	267	3170	851	652	552	283	1403	627	1549	1275	7	295	3228	207	457	119	200	2010	258	40	951	636	1030	601
HC_syn_249	2436	2732	12409	4450	4862	3523	3180	5732	4786	3982	1576	3054	1307	1162	989	980	666	339	1412	792	579	538	777	1014	742	224	2491	709	389	890	886	599	1628	910	9	597	797	3287	89	464	743	278	3016	390	53	440	350	1050	406
HC_syn_250	2353	3001	12409	3201	3749	2345	2135	4875	5058	3938	3022	2556	464	1358	1418	400	493	153	515	1473	299	909	367	575	1219	196	5831	1043	779	644	400	1387	1547	1391	270	22	295	2203	555	863	347	350	507	194	865	764	410	2717	130
HC_syn_251	3605	3158	11826	3269	4489	3158	3198	5063	4786	4173	3194	931	1335	2159	693	335	1163	153	649	1216	412	1037	306	287	1387	429	929	395	798	820	335	1828	1332	424	80	835	409	2223	85	407	407	312	2700	150	834	140	3	117	10
HC_syn_252	3661	3001	12392	4800	5313	1547	2705	3053	5245	2400	3116	972	464	2271	1548	526	884	155	1402	678	206	1037	473	664	242	672	3643	793	527	811	902	1679	1034	1003	1275	290	1017	1246	305	30	368	91	2972	849	870	468	412	687	778
HC_syn_253	3361	2976	8268	5119	6127	1604	3321	4606	5096	4099	1113	2219	1406	1022	1397	1589	472	387	1042	1251	314	1030	475	338	1001	196	3417	404	267	837	960	498	1581	1391	1275	35	454	3046	607	650	861	189	1710	516	807	449	125	2217	413
HC_syn_254	2825	3001	8268	2818	4507	1278	3270	3180	6912	2075	1614	3017	1377	1981	1500	330	323	217	555	2025	192	411	433	838	466	175	5454	272	830	648	658	1828	1613	611	1134	180	329	3048	616	120	1181	146	2469	395	25	90	198	2742	380
HC_syn_255	3661	1703	10215	4450	3749	3517	3632	4170	8080	1736	2041	3337	765	589	1418	488	1204	315	1404	1216	321	909	1028	769	431	683	5454	1043	591	358	256	1828	1500	553	500	735	835	2946	702	403	472	301	2972	648	464	741	1	1	706
HC_syn_256	2795	2216	13433	5165	7131	1829	3606	4210	7528	4099	2565	3285	1383	975	902	328	754	168	1402	1750	398	929	1112	369	1264	558	3080	734	400	389	243	793	500	423	467	503	1080	1538	682	805	189	334	1649	693	769	83	469	40	696
HC_syn_257	2469	2790	8036	4560	7814	3523	2076	2987	4684	4258	2647	1249	1406	1681	1500	783	433	168	1608	493	449	909	473	869	1425	454	4889	1043	525	929	417	1693	1571	619	267	175	545	3008	86	805	143	354	17	547	0	440	689	1249	533
HC_syn_258	3430	3001	8192	4560	5574	3035	3516	4571	7022	2804	3458	3065	1307	2382	1548	1252	464	178	747	1743	368	1050	1112	969	415	654	5610	779	711	849	456	1298	1602	512	372	76	436	2272	623	871	57	204	2009	496	135	40	553	1960	664
HC_syn_259	3666	2063	9980	4650	7301	1313	3319	5732	6097	3938	3022	2111	1406	2271	1500	1320	321	191	1402	1597	445	909	449	785	1264	639	1643	395	213	418	1009	1828	671	1521	564	613	1154	3489	340	767	87	34	2500	241	9	200	104	2742	406
HC_syn_260	3083	3001	12392	4969	7814	2668	3659	5086	4229	4099	3194	3149	545	2382	1522	1366	1036	323	649	717	310	695	638	855	218	659	4460	272	583	824	982	420	1515	1409	6	659	685	2345	320	261	181	354	2739	80	850	730	600	790	603
HC_syn_261	3760	1657	6602	2749	6917	2660	2010	2987	6662	2494	2856	2748	1335	2159	1522	1589	927	321	1566	268	617	1050	436	369	1219	180	2264	468	293	789	973	1423	1373	979	1186	570	395	2042	504	479	735	270	2578	960	720	17	0	2098	288
HC_syn_262	3661	2984	12392	3539	3992	1604	3321	4165	5636	4173	1328	972	1307	1646	1093	1364	1052	296	481	1597	397	768	843	769	1264	484	3343	353	729	444	967	1404	1004	1008	119	330	545	1780	687	820	976	350	1000	75	855	364	527	1321	701
HC_syn_263	3760	1651	12409	3890	3491	3517	2171	5269	7293	1703	3117	3167	1383	2253	1418	766	986	237	1359	1478	270	1013	440	349	1264	666	5432	373	213	714	782	692	524	449	960	790	735	2001	364	835	206	234	1000	610	39	730	70	2742	510
HC_syn_264	2310	2666	12764	2749	6473	1604	3020	5732	5096	2146	1250	3063	1307	2271	707	1441	902	259	1154	609	568	778	460	361	1414	540	1330	261	212	826	613	1559	1530	710	590	304	405	1043	412	719	973	350	1054	217	50	420	80	2091	857
HC_syn_265	2652	2796	7081	4888	7462	3155	3839	2987	6393	1703	2119	972	699	2271	427	679	464	278	639	1855	271	417	799	618	248	662	3107	262	654	325	493	1107	520	1393	59	695	950	2227	584	811	280	135	2739	630	776	170	484	4	862
HC_syn_266	2270	2586	8268	3201	3992	3326	3180	2974	8109	3368	3197	1503	643	730	897	1341	643	176	1607	1304	530	909	512	351	1264	378	4275	272	438	432	203	780	596	1476	1275	836	1035	2080	609	497	883	0	2068	393	346	474	239	1702	123
HC_syn_267	2280	2679	8269	2746	7248	1468	3490	2974	5163	3256	2493	972	1307	2072	647	1375	1167	329	496	405	496	453	449	369	218	504	1737	744	890	977	1011	1124	611	611	1140	830	408	2005	100	309	999	252	2000	0	825	738	600	2268	30
HC_syn_268	3430	2790	8268	3201	6843	3035	1788	5041	5158	3853	2476	2553	1383	2271	1500	1589	823	387	869	1579	614	735	799	507	259	640	2447	272	731	318	300	990	1003	1431	410	310	532	3481	0	398	419	303	546	887	961	166	108	6	757
HC_syn_269	2154	1534	12409	3201	3491	2140	2135	5817	4786	2400	3022	835	1383	1592	1522	330	305	173	1441	363	376	361	449	287	812	350	5430	254	816	977	681	1630	1273	1476	234	70	992	2871	420	340	951	91	137	302	358	820	650	2060	334
HC_syn_270	3760	2796	8428	3394	6019	2314	3839	2987	4984	3853	3022	3203	813	1658	1522	863	891	175	446	1216	559	1030	509	306	1425	725	5230	272	816	805	300	418	524	423	1270	27	314	2436	505	744	565	354	1290	251	665	560	557	2511	473
HC_syn_271	3605	3261	12764	4969	3749	3350	2914	3725	4786	4258	3194	2644	1383	2321	1397	1314	719	373	1167	754	192	406	766	381	1366	144	4397	758	623	726	499	667	1216	1276	1275	151	409	832	307	45	381	70	733	868	195	878	421	1078	481
HC_syn_272	3453	2637	8269	3410	5289	3326	3490	2987	7511	4099	2202	1023	889	975	1418	442	1074	328	649	1216	524	411	449	858	1264	659	5260	254	426	855	988	493	410	1276	1275	595	295	3489	84	49	606	271	1258	53	883	760	659	2098	402
HC_syn_273	2154	1359	6641	4888	6374	2199	3180	5732	6396	3556	3022	1357	1406	2175	879	510	354	272	586	1579	294	664	364	589	1366	281	3200	303	300	801	612	1481	457	1422	1030	400	805	1036	432	837	985	220	2756	498	652	800	602	2001	473
HC_syn_274	3661	2984	10402	4871	3491	1753	2028	3731	5067	3797	3458	1033	1335	2144	697	610	993	329	1480	334	585	1050	992	679	1219	240	2287	1053	432	566	988	448	567	424	1275	200	1017	2222	56	815	791	268	10	3	23	340	465	687	670
HC_syn_275	3605	3261	13433	4969	7081	3035	1788	3109	6239	2400	1938	3149	1335	713	1113	1341	1167	356	1402	454	599	417	853	604	435	257	5550	279	476	510	264	1427	437	1398	556	800	1154	43	584	75	188	252	2500	920	8	720	187	790	602
HC_syn_276	3605	3261	12764	4888	3851	3350	2011	3608	5158	4099	1237	2004	1335	2144	1397	328	362	356	1403	2026	478	1030	910	339	476	445	3281	455	629	318	313	1807	1457	1409	1171	300	1023	1085	616	854	170	5	2400	430	812	709	542	749	600
HC_syn_277	3430	3261	12392	4560	3491	1460	1788	5086	4229	2896	1614	972	824	2134	872	383	1106	373	1496	1473	206	1030	834	964	1412	589	5831	563	829	951	936	428	1611	1030	370	859	503	858	500	360	381	98	0	802	365	730	450	10	50
HC_syn_278	3430	2790	8428	2891	5348	1468	2215	4630	5665	3853	1313	3337	1307	2144	617	384	797	168	1403	301	266	800	910	338	1425	535	5436	518	365	639	300	874	1302	423	1134	378	583	1630	203	731	40	173	3057	49	843	30	210	1090	862
HC_syn_279	2469	3001	6641	4450	6963	3105	3839	5732	5424	2546	2913	972	1307	975	1380	590	1167	168	1447	1036	572	459	751	468	1366	252	1119	466	195	364	390	1630	1530	1434	280	660	1313	2424	687	830	203	16	2972	840	904	780	651	1294	4
HC_syn_280	3661	1371	13433	2942	3491	1751	2135	3180	5298	2510	3458	2544	1335	797	693	1366	636	272	1663	1808	410	600	971	609	453	144	5397	463	779	758	256	773	1623	1391	500	453	949	2088	601	278	1001	300	1007	164	357	640	552	796	725
HC_syn_281	3430	1625	12036	2746	3739	3291	3490	5732	4229	2425	1356	3311	539	1672	427	1341	639	225	1386	1555	295	357	938	785	1005	285	3413	1086	786	983	281	1559	1520	591	1275	833	503	2526	62	767	1181	348	506	849	175	58	407	0	862
HC_syn_282	3230	1359	12409	2749	3553	3326	3147	3053	4684	2683	1588	3041	627	2271	879	305	1052	210	1680	1052	479	1013	949	654	262	160	2145	1043	303	914	1009	713	1630	1276	522	705	1023	3489	376	65	489	125	2004	14	845	7	694	2509	799
HC_syn_283	3661	3001	8269	3779	3995	3517	2457	5269	6793	3938	2268	3054	1307	2134	1397	1306	573	175	586	1871	271	1030	736	760	403	627	5484	1043	739	331	300	1424	457	1476	1275	607	395	3215	584	871	289	296	1012	104	740	300	108	1800	711
HC_syn_284	2154	1828	12392	4560	3491	2280	3839	4959	4411	4099	3194	847	1383	1089	427	1589	323	159	1009	1346	246	1030	877	369	1069	577	1653	1053	223	846	1011	807	1307	1549	270	759	912	3267	512	730	102	270	1004	351	760	840	0	440	802
HC_syn_285	3430	2790	12764	4222	7462	1604	3180	5817	6857	1782	2506	2322	873	1373	494	660	616	178	1114	663	294	1050	436	366	978	276	3212	353	475	557	246	1630	1630	1109	462	500	1023	86	302	840	1209	238	0	104	647	170	362	2108	462
HC_syn_286	3661	3261	12604	3739	7301	3523	3321	5701	7445	2400	3194	3203	525	2134	1548	410	427	153	1480	1473	211	411	548	808	1264	196	5230	362	818	1022	350	1828	1514	1322	1063	600	1342	2083	257	461	680	140	2779	811	167	498	700	1327	701
HC_syn_287	2270	2790	12409	4969	3913	1306	3490	2944	4229	3938	2937	2432	1335	1951	1369	1589	1013	364	607	301	569	1037	426	287	542	344	5342	451	701	456	1160	693	1623	719	1275	860	555	2892	687	436	188	4	2739	0	620	860	280	210	404
HC_syn_288	3605	1359	8268	4969	7399	3241	3836	4936	5806	4173	1614	931	644	1155	1323	1321	913	175	691	536	597	1030	436	338	218	404	1119	358	309	1022	1009	1100	1409	1391	684	833	326	2240	607	138	637	282	23	891	55	410	327	2122	508
HC_syn_289	2270	3001	12409	4487	3708	3523	3516	5269	6523	3938	2194	3054	1019	2353	1524	1441	1163	373	1680	1519	494	1013	561	361	1264	714	2268	895	709	929	975	1792	1396	424	984	577	972	3287	310	238	410	274	1570	325	304	169	64	9	712
HC_syn_290	3430	2287	6641	4560	7462	1112	3518	4105	5959	1703	2867	972	1335	2271	697	1441	639	376	1160	1216	280	1013	440	799	428	175	5260	273	662	571	973	588	1330	1391	1008	759	503	3383	326	835	1181	201	2779	220	802	960	426	2042	281
HC_syn_291	3760	2796	12604	5165	5610	3517	3516	3053	8080	2400	2856	3147	1406	870	449	305	644	275	1480	268	475	744	346	369	380	659	4432	1084	523	444	300	1660	606	423	771	240	432	3489	300	62	310	293	1542	0	60	900	363	700	707
HC_syn_292	2195	2796	12604	4207	5816	3350	2818	5371	5378	2400	2554	1204	1307	2271	1548	305	1163	373	915	1579	271	417	616	338	1161	384	5454	395	796	552	758	1419	1013	1549	910	83	1017	2844	113	451	750	214	62	200	900	710	381	2059	600
HC_syn_293	3095	2984	12392	2942	4633	3487	3077	4875	6704	3503	2007	1968	1307	2005	637	1441	1163	387	1459	1686	230	775	1028	778	1297	196	1626	463	730	549	598	1477	1623	1549	281	216	303	3213	0	529	111	254	2147	30	707	139	600	30	790
HC_syn_294	3122	3261	11603	3741	3491	2617	2097	2924	4786	3253	1614	3238	1308	2060	497	1386	636	345	1154	1579	215	317	342	623	364	614	3965	674	212	752	644	1559	393	424	1186	385	735	2026	609	103	1337	5	1660	387	703	414	169	1261	11
HC_syn_295	2422	2059	10319	4888	7513	3035	2528	3053	7428	4099	2812	3292	1383	1228	1500	1466	1163	168	406	456	230	392	568	958	417	729	2138	434	673	929	1011	1517	740	1476	337	700	699	2023	615	161	280	230	2779	330	145	300	480	2031	685
HC_syn_296	3061	1828	13433	4450	3995	1547	2511	4875	7906	2131	1614	972	1377	2134	1407	1366	710	246	417	889	211	509	1112	617	630	540	1840	1086	772	520	273	348	1270	1212	919	400	295	342	609	870	25	2	2004	974	15	697	703	2098	649
HC_syn_297	3661	3261	12409	4346	7814	1930	3354	2924	6200	3538	1356	3054	1045	855	867	442	643	175	485	1438	369	1030	473	809	502	385	3435	761	514	348	348	429	1613	611	253	830	965	3245	200	831	42	202	2099	864	409	390	603	1850	5
HC_syn_298	3430	2790	12764	3867	5841	1313	3827	4875	6356	1703	2870	1270	545	2071	993	1169	323	387	1401	2006	616	831	544	785	1330	315	1119	677	518	329	973	481	433	611	454	401	735	2063	601	704	1377	286	641	382	146	309	213	2079	80
HC_syn_299	2539	2984	8269	2942	7408	3350	2131	5086	8012	2546	1119	835	1307	589	1500	1441	1167	368	944	1503	585	352	606	354	295	337	4397	868	197	358	973	353	1623	1276	1120	20	700	2048	586	0	1173	350	2057	610	1	464	553	2217	0
HC_syn_300	3605	2194	10206	3832	7301	2008	3180	3071	4684	3939	2847	1061	1406	2069	1397	344	1167	159	1444	493	473	806	890	785	1328	673	3382	851	870	325	358	374	520	1040	702	855	931	3478	616	769	169	257	420	904	800	900	65	2442	68
HC_syn_301	3430	1359	6890	2746	3749	1413	2171	5817	7986	1892	2870	3012	1383	1222	1273	617	643	241	637	379	614	1030	473	990	1416	253	4180	658	686	605	300	550	723	423	1134	3	921	987	303	819	380	175	60	250	4	60	676	2502	449
HC_syn_302	2422	2441	8428	3198	7814	3517	3490	3707	6885	1703	3458	972	503	1499	1500	328	563	153	643	537	311	1030	372	325	1219	488	5215	723	827	552	1160	798	1530	553	628	656	995	3309	190	540	389	94	740	137	269	470	541	492	400
HC_syn_303	3430	2790	6641	4888	7462	3035	2171	5225	7817	2504	3022	3203	503	2271	1204	1341	305	194	1480	280	430	1050	932	785	618	639	1407	265	419	929	256	1794	606	1391	1018	655	406	1373	581	493	378	205	3051	580	161	741	516	800	701
HC_syn_304	3012	1404	13433	3819	3754	2446	3147	3180	7218	2546	2856	3272	1307	639	508	769	849	190	1498	1605	410	1037	436	864	748	625	4397	362	890	358	651	1698	606	424	1134	25	395	1941	284	400	1337	80	2200	199	320	666	466	1290	789
HC_syn_305	2154	2243	12604	5165	5750	2514	2028	4556	5384	2130	2946	1011	503	2271	1500	1341	586	159	1011	1448	610	1037	772	361	326	634	1959	362	249	955	1160	1108	1510	869	219	600	395	3086	142	235	1018	294	2356	800	43	64	400	2302	1
HC_syn_306	3760	1866	13433	5165	7301	3350	3839	5732	6837	3951	1614	931	735	2158	1397	1444	1052	376	406	1216	617	1013	799	338	889	178	5132	878	411	381	699	484	1630	423	1171	658	1342	1544	377	536	807	202	2080	860	468	790	316	55	708
HC_syn_307	3760	1534	12392	2942	5036	3035	3516	2974	7355	2546	3240	1152	1335	1375	697	1341	667	341	586	1469	614	356	825	287	819	683	3085	764	895	725	1011	1608	1530	1301	686	20	482	1483	702	505	985	77	1064	235	893	560	430	2028	35
HC_syn_308	2422	2984	9167	3816	3719	3414	2731	4875	4653	2245	1371	1020	1335	589	693	346	1074	159	420	1786	473	317	910	469	1219	313	5260	695	858	929	258	1362	1313	611	1270	602	1023	3120	301	75	80	275	2499	491	735	80	596	2742	381
HC_syn_309	2469	3190	8428	4560	5104	3517	2299	2924	4229	4173	2870	1985	999	2286	1548	1441	1160	175	989	2008	230	719	446	785	222	199	5496	1053	503	875	575	1115	506	1411	873	55	591	3075	344	507	940	210	1899	827	406	801	625	12	507
HC_syn_310	2342	1955	8269	4879	3749	3350	3180	4875	5096	4173	3022	3149	1373	2379	879	1441	453	168	1402	1216	600	1030	1112	680	518	603	1080	878	242	951	784	470	1508	512	1270	833	900	2084	622	830	335	285	2788	282	700	561	465	2257	654
HC_syn_311	3661	2984	12546	4969	7085	1850	2428	5086	6350	3824	3158	3337	1377	2144	697	791	1167	322	880	1415	559	1013	1072	339	1366	242	1365	1043	839	329	361	1494	1200	1549	527	655	486	507	2	231	981	71	2912	827	0	40	606	1902	504
HC_syn_312	2527	2790	6602	3160	3491	1608	2611	4875	4684	2448	3030	2055	1406	1955	1302	330	1163	175	1403	1132	614	1050	853	704	468	442	2910	362	372	528	979	1438	1553	553	1260	50	1210	2509	374	9	906	163	3057	23	239	40	110	1094	402
HC_syn_313	3430	1534	8428	2889	5354	1916	3753	4875	5158	3724	2384	2835	1357	855	1381	328	1052	242	464	484	610	666	610	866	312	722	5064	362	746	718	953	1477	1130	515	1186	555	912	2016	530	630	805	188	1022	40	806	734	164	315	500
HC_syn_314	2274	2796	8428	3696	3719	2369	3011	5687	6671	3518	2837	3149	1314	975	1500	1459	1052	356	1491	1473	311	417	992	387	739	624	3141	254	402	817	1018	418	1580	611	874	200	1035	3489	563	698	820	0	1156	897	856	938	31	2460	229
HC_syn_315	2193	2030	9831	4969	3749	3517	2028	5086	4786	3853	1322	972	1383	2382	1285	442	1073	238	1301	1597	585	1037	1112	1014	1425	162	5634	734	821	677	378	1452	457	809	470	825	1306	3015	505	731	809	202	80	50	109	780	498	6	3
HC_syn_316	2193	1808	13433	4450	6963	1267	3321	5732	4229	2647	3458	2285	1335	639	943	1281	649	353	400	1077	617	1037	591	338	346	250	5613	1086	293	315	360	1815	677	1014	404	529	598	349	90	570	182	237	1089	799	106	230	88	761	601
HC_syn_317	3486	3038	10375	4969	3719	2292	2441	4261	5907	3202	3022	1011	1335	2080	671	305	464	194	1403	454	596	417	435	902	1219	665	2488	272	229	379	619	471	1508	502	292	308	295	1042	305	710	1473	200	2867	99	57	583	496	806	736
HC_syn_318	2270	3001	13433	4861	3995	1358	3415	5707	5201	3938	3458	3203	545	2280	1406	533	1052	209	584	1755	381	1050	473	404	457	619	989	731	723	611	332	774	1000	1476	1134	416	409	1241	652	138	71	286	2939	377	39	69	700	2248	266
HC_syn_319	3661	1828	13433	4245	7301	1637	3490	5124	4558	4173	2870	931	1335	2271	1099	707	1076	154	441	334	352	487	773	785	407	322	1486	863	777	315	670	418	510	1459	1134	314	1342	2444	537	7	29	285	2070	381	600	370	509	1702	9
HC_syn_320	3430	1503	12392	4969	7642	3350	2460	5133	5301	3938	1344	3058	1296	1819	1397	1249	1126	247	1078	1597	617	655	449	785	1219	722	3630	378	758	824	358	1630	343	550	480	557	1134	3489	5	800	389	3	2089	606	400	460	368	2002	604
HC_syn_321	3430	1559	12764	2889	3992	3350	2011	3053	6056	3812	2589	3149	1406	2271	879	1366	863	175	972	1597	617	1013	449	378	447	586	1486	663	602	315	325	1473	343	424	1186	587	503	328	307	5	1178	354	2877	325	1	100	40	852	0
HC_syn_322	3605	2796	9274	4802	5117	1313	2171	5732	7968	3853	1113	3058	503	1392	1418	442	505	178	1144	1340	445	964	440	737	886	345	3487	364	879	318	955	1794	1400	614	1030	63	326	1033	644	454	77	170	2070	580	340	734	661	920	706
HC_syn_323	3230	1494	12604	2889	7462	1042	2011	5817	4786	2939	3137	2046	1068	756	1418	1546	464	153	1444	1356	477	767	473	818	1425	175	1884	878	403	1022	298	764	1530	611	148	733	1023	949	7	569	985	277	2004	689	257	660	308	2669	688
HC_syn_324	3605	1995	8428	2776	7462	1266	1788	4875	5158	2189	1614	1163	900	589	1269	633	639	340	1182	1085	290	787	423	322	1264	160	3230	378	302	552	256	838	1360	1399	1186	216	1040	2868	535	425	985	173	1607	50	426	380	667	700	38
HC_syn_325	3430	3261	12409	3864	6313	3035	3646	2924	5381	3520	2395	3263	1406	975	524	590	636	287	1402	1569	395	361	440	438	846	633	2415	463	298	740	1009	1816	610	1476	249	824	995	3383	0	469	171	54	651	393	778	30	5	1034	481
HC_syn_326	3760	2984	8268	4969	6551	3523	2011	2974	6745	4099	2856	2228	1377	2144	1522	1050	1074	187	1444	1473	293	417	1018	489	1214	657	5831	1086	852	801	203	1477	1623	423	409	17	1154	3383	609	423	1380	232	2700	821	370	0	667	2007	6
HC_syn_327	2270	3001	13135	5165	4218	1468	2730	4875	4289	3763	3342	3203	733	1408	427	442	586	341	1403	1597	617	1030	589	369	415	338	5193	351	640	318	732	1477	1573	977	866	705	1149	3106	607	12	843	282	1797	640	7	900	602	200	467
HC_syn_328	2270	3001	8268	3339	6963	3518	2135	5086	4912	2497	1113	3149	1406	2310	830	418	445	195	1543	1597	271	1013	942	607	1366	535	2811	541	721	689	1095	1147	1536	1409	593	257	922	3245	609	460	331	140	2739	889	801	880	505	1452	610
HC_syn_329	3430	3136	7656	4560	3992	3350	2028	5732	6045	4173	2638	3072	1307	2271	1418	1441	1125	179	1480	1579	296	328	312	299	1425	513	2836	1052	180	938	343	1828	1624	1476	216	455	1342	3245	305	401	985	290	906	864	675	0	691	1360	739
HC_syn_330	3430	1534	12764	2942	3719	1724	3424	5086	5158	2803	2467	2609	464	2229	437	609	636	175	1610	851	270	772	469	909	218	276	4744	893	775	552	281	418	606	519	1059	5	756	2036	307	409	810	212	670	810	101	460	165	708	600
HC_syn_331	2352	1534	8269	3201	5472	3326	3180	2987	4328	2400	1588	3058	1307	2159	1253	1366	643	165	1480	1597	559	1013	753	888	1366	633	5260	352	303	318	585	1630	1530	1276	441	679	1023	3416	584	100	276	176	2007	491	348	4	101	2040	579
HC_syn_332	2422	3261	12718	3201	6551	1150	2718	4875	5254	2119	2870	3225	1377	2159	693	1366	323	308	1680	1451	272	1050	449	376	415	159	1077	743	882	929	667	1828	498	1466	1171	197	1342	86	604	462	800	73	2096	490	845	478	667	2217	506
HC_syn_333	3760	2817	12764	2942	3821	3326	2028	5269	4490	3796	2379	3149	659	2159	1500	601	1134	175	443	441	202	904	364	369	558	220	5635	354	380	615	460	496	1110	1191	717	506	304	3386	7	871	280	63	2873	738	45	420	61	1947	438
HC_syn_334	3313	1346	12392	4554	6497	1468	2135	2987	4616	2659	1113	3337	782	959	1418	1589	1052	351	1403	1554	290	411	910	476	246	196	5454	791	895	855	501	699	1510	1276	1109	200	1096	3246	687	401	129	12	2700	440	873	970	154	741	856
HC_syn_335	2270	3190	9567	2749	3992	1358	2954	5817	5158	4258	1940	3092	1406	2159	1397	1341	604	153	1402	546	585	860	365	299	1271	419	4604	395	303	610	950	628	1590	553	1134	624	409	2641	532	483	177	269	2972	590	7	49	177	2001	689
HC_syn_336	3605	1534	6641	4174	3995	1042	2016	4875	4684	4099	2459	3203	1307	2382	538	858	639	153	593	628	559	1030	923	369	1425	444	5831	395	480	722	256	576	606	1293	50	476	503	3349	608	170	422	200	2086	840	453	650	126	2510	0
HC_syn_337	3760	1534	13433	5165	3749	3517	3839	5086	7790	2575	3194	931	931	775	1111	1284	1074	171	406	334	293	1050	473	954	1247	160	2480	582	370	444	281	857	1516	748	1134	240	503	950	548	800	337	60	2002	927	67	195	509	2098	781
HC_syn_338	2270	2015	13158	3816	5061	3517	1788	3053	4229	4173	2328	3054	644	1714	693	533	383	168	1403	623	614	571	799	604	428	173	3125	430	475	977	1009	1477	1213	611	1186	704	326	3058	529	370	1097	233	2060	138	906	500	173	2215	430
HC_syn_339	3605	2790	12764	2942	7533	3326	3247	3068	7968	4258	3247	1526	515	1024	663	1589	1196	246	967	471	462	1013	970	962	218	442	1981	783	381	552	430	1828	700	1193	91	654	1023	2880	584	460	1386	167	97	24	233	185	336	2510	759
HC_syn_340	2366	3001	6602	3492	7462	3304	3321	5269	4848	2509	1237	931	1270	1148	589	1441	329	203	611	1633	261	1037	429	915	1412	634	1434	674	303	930	809	1699	723	1409	774	727	999	3326	398	732	183	146	1507	303	0	930	100	2215	736
HC_syn_341	2422	3162	12409	4560	7497	3467	2011	2974	6418	4099	3022	835	548	1470	1500	328	483	329	1051	753	614	534	1096	878	221	255	3424	541	680	821	313	1559	533	919	90	203	482	1784	504	410	971	210	1847	330	290	270	449	606	507
HC_syn_342	3605	2790	12962	4969	7442	3523	3490	3180	7986	1858	1356	3149	1377	2204	693	377	636	349	1444	1597	617	1030	1028	500	500	249	1465	703	403	855	369	1630	746	1409	1154	753	503	2874	702	831	947	244	2008	725	63	880	344	2020	6
HC_syn_343	3430	3261	12604	4888	5395	1655	2107	4875	4786	3938	3194	3317	1383	1276	1418	1366	803	352	400	1558	218	445	1028	785	1414	660	1242	362	189	358	1011	1496	1584	431	1134	653	630	3137	340	720	1345	280	2092	527	407	780	561	1032	806
HC_syn_344	3430	3261	8269	4888	5499	1547	3516	2924	4229	3853	1383	931	840	589	427	305	323	341	464	1463	541	1013	483	902	1425	341	1636	1053	775	855	451	1477	1413	1376	1134	501	1154	1288	590	835	512	35	2507	883	704	503	227	606	506
HC_syn_345	3605	1404	12604	3402	3960	1604	3405	3180	5158	2451	2692	1262	1406	2134	1346	330	434	387	586	1019	350	603	306	746	431	693	4397	1086	740	318	439	448	524	1139	293	703	395	1002	597	736	1337	350	462	660	445	210	607	2171	663
HC_syn_346	3661	1534	6641	2857	4145	2399	3839	5269	4383	2559	3224	2287	973	2134	534	1366	328	227	637	1011	192	1013	853	328	1366	224	2954	395	210	1022	946	1559	1331	1213	1010	300	849	1324	491	201	105	259	3011	431	925	275	73	90	506
HC_syn_347	3605	2790	12409	4450	3491	3523	3228	5269	7757	4173	1760	1293	1383	2139	1418	372	462	159	1141	2026	559	458	1027	785	1366	663	2299	452	563	590	1009	403	1527	713	10	105	1236	1679	353	365	695	252	1047	290	667	841	531	1623	429
HC_syn_348	3430	2796	12764	2942	7301	3350	3781	5732	7618	3626	3458	1673	1383	639	427	1097	639	153	1164	429	390	997	1028	658	431	459	5532	858	272	425	973	403	1137	424	474	32	938	3489	304	432	349	274	486	880	1	850	300	1342	8
HC_syn_349	2469	3001	13433	3268	4354	2037	1788	4875	4786	4099	3321	931	951	2212	1397	1441	639	329	1680	1433	288	714	853	338	218	728	3969	262	791	1010	941	473	1508	423	1137	753	1032	388	15	471	922	172	2542	410	275	470	0	708	728
HC_syn_350	2270	3261	12392	4560	4806	1557	3490	5475	5915	3517	1209	835	491	1293	490	366	323	156	780	637	360	417	853	868	415	144	1239	1086	679	972	1160	403	343	1209	1001	670	395	675	365	830	901	339	806	307	406	360	113	414	6
HC_syn_351	3430	2903	12764	2889	7594	3523	3516	5086	7968	3938	1582	3203	1335	2134	697	326	1163	376	464	279	273	1050	356	808	1252	682	1393	797	213	954	1011	473	457	1011	1270	96	960	3383	304	355	109	270	2852	120	740	734	662	2610	768
HC_syn_352	3760	1346	12392	3647	7462	1183	3180	5086	4684	4258	1356	1067	484	1933	1397	762	1163	175	1311	1216	192	361	497	993	1412	196	1043	386	420	403	1011	796	1503	1491	1134	585	749	30	87	661	47	93	7	703	807	730	200	2408	470
HC_syn_353	3748	2790	8268	3201	5215	3517	2031	5817	4781	3853	1356	837	1307	2382	1397	448	1052	312	537	1035	399	1030	533	832	1230	473	1200	358	212	521	213	537	393	1476	1260	605	778	102	314	740	1302	172	2152	3	65	50	549	2000	4
HC_syn_354	2317	3261	12604	4450	5124	3326	3180	2974	5096	4173	1614	972	1383	2112	1500	729	786	156	464	1216	310	389	799	696	248	549	3918	1086	605	538	559	437	733	1409	1186	256	1017	3302	201	130	111	290	2375	355	121	750	401	2067	59
HC_syn_355	3430	1534	12392	4969	6401	3326	2323	4848	6827	3853	1113	1011	1307	2323	493	1366	1223	275	1444	1486	316	317	799	979	1404	654	1119	770	629	977	845	1559	575	1470	1134	705	798	80	600	435	1181	59	2016	53	845	855	3	1006	504
HC_syn_356	2154	2796	13433	2942	3719	3194	3137	4875	7647	3879	1113	2485	1306	589	925	442	343	172	1381	1807	230	391	440	808	785	212	3369	463	595	318	1009	1827	1323	614	1186	99	607	2440	700	549	86	274	454	730	707	300	364	10	68
HC_syn_357	2593	1826	12392	2749	3719	1717	3485	2987	4684	3126	2150	931	1377	855	1397	1386	1052	202	1680	1216	478	909	440	315	1425	589	5260	292	741	457	300	1470	1567	1391	1275	653	409	1080	464	425	589	190	1542	850	644	62	596	703	504
HC_syn_358	2301	1994	6641	5165	6692	3350	2277	5817	6631	4099	1580	983	1335	2271	764	1441	373	235	1634	385	570	909	853	608	1366	148	2690	254	293	870	325	374	1623	1071	1270	740	409	2644	509	771	107	272	2505	177	706	395	100	2215	70
HC_syn_359	2188	3001	12604	4888	7771	2987	3321	2951	6540	3488	3194	931	1406	2271	1397	1360	823	159	1444	579	511	1013	449	485	412	652	5454	818	277	824	300	1470	1528	1171	304	755	1017	3246	530	749	475	350	449	626	70	584	20	11	301
HC_syn_360	3605	3001	12409	4560	3992	3035	1788	4875	4786	3938	2541	1011	554	2333	1092	1399	305	325	489	1473	492	1037	799	554	1215	320	4275	665	399	315	861	404	1530	1222	252	779	395	1086	354	810	989	55	2062	1	450	947	340	1007	702
HC_syn_361	3760	2790	12764	4450	3491	3350	2761	5732	7790	3693	2522	3149	1307	2005	1493	326	305	273	1444	1855	614	417	956	613	803	641	1045	489	295	921	260	351	645	1276	930	100	992	585	690	71	346	243	2889	890	235	480	702	2494	819
HC_syn_362	3430	3001	6602	2749	6551	1547	2028	2987	4684	3066	1876	3058	1406	2159	695	1009	403	277	1402	1597	585	432	1028	384	415	196	5498	467	213	952	1079	1504	524	424	1195	230	1035	3246	347	840	699	354	1906	990	606	431	160	2700	503
HC_syn_363	3661	3098	12392	4969	6593	2037	3511	3966	6130	4258	1614	3187	1377	2271	1494	1011	639	228	1110	1597	436	407	776	471	855	414	5831	378	640	552	493	408	393	553	1062	515	326	1420	609	410	831	78	1503	708	5	635	104	24	766
HC_syn_364	2154	3001	8269	2749	4644	3517	3015	5782	7383	4099	2870	2037	545	639	1418	679	423	296	739	1038	540	417	453	739	1412	558	4380	1062	252	552	830	374	1403	1476	109	290	326	3245	511	862	989	252	2100	375	65	500	0	2082	469
HC_syn_365	3661	3261	7424	5165	3995	1042	3541	4928	5781	2268	1839	3337	921	2382	858	629	1052	159	1426	1216	566	1050	1028	576	250	542	917	1053	256	635	243	1477	645	1398	52	739	595	3201	2	401	740	271	1881	103	645	865	50	1955	96
HC_syn_366	3430	2796	7442	4450	3719	3523	2357	4871	4397	3853	3022	2406	1377	2051	1522	326	1074	232	1475	1216	271	760	327	785	489	609	3973	878	425	534	942	374	405	1147	1270	508	503	3012	202	27	149	275	24	480	820	0	300	25	400
HC_syn_367	3605	2984	12392	3416	3995	2933	3364	3732	5200	2829	1397	3203	1335	2134	1418	1557	323	153	446	1579	271	1037	576	805	415	401	3404	560	779	318	563	1828	523	1409	1241	405	969	3183	587	210	141	296	2052	313	610	400	60	241	404
HC_syn_368	3430	2796	12604	2746	3749	1042	3839	4867	7986	2902	2870	2184	1383	2064	1253	797	305	251	1480	1847	497	1013	984	299	1037	619	3963	273	329	629	738	1630	1623	1549	182	380	420	1206	702	620	240	124	62	370	865	763	215	704	783
HC_syn_369	3212	2984	13433	2942	5263	3447	3180	5732	4684	2248	2714	1958	1377	1404	1500	1386	825	328	1169	1216	411	912	799	732	274	640	5371	1035	213	894	790	1523	1216	1191	1171	551	395	3082	4	191	380	168	552	543	654	13	248	2442	710
HC_syn_370	3221	2790	13433	2749	3995	3366	3471	3818	6640	3544	2017	3290	464	2064	1476	384	757	207	1444	1144	494	1050	942	299	828	578	5454	658	592	352	873	1373	1545	611	503	775	475	3482	6	209	165	275	2556	7	87	520	466	2094	429
HC_syn_371	2154	2199	12764	2746	3912	3350	3490	2974	5140	2245	3022	1559	1307	2144	879	1366	744	235	1444	1597	617	417	796	698	1392	319	3227	382	624	344	256	726	530	816	382	19	1203	2876	376	475	790	260	3057	390	207	70	61	307	48
HC_syn_372	3354	2796	8380	2746	3719	3035	3516	2924	7968	4107	2856	3058	1377	2382	697	1589	639	168	912	1883	388	1050	1088	838	305	535	5831	286	655	662	968	1726	620	611	7	545	890	2204	609	800	680	219	1750	793	72	640	584	808	849
HC_syn_373	2270	2950	10573	4594	7656	3517	2116	3053	5360	4029	2250	958	464	2134	1505	1021	481	159	586	1826	617	717	436	361	910	160	5198	484	305	898	923	456	600	599	1186	423	1323	2966	609	831	130	0	2739	190	5	460	626	743	46
HC_syn_374	3223	3001	8428	4571	4663	1604	3180	5107	4786	4173	3458	2761	476	975	1500	525	928	189	994	1420	574	644	928	369	1412	390	1290	878	829	444	256	499	1516	424	999	8	446	3304	28	58	150	275	2906	30	131	460	106	958	700
HC_syn_375	2154	1724	8269	4354	3749	2729	2171	5086	7986	3853	3189	3073	981	639	889	371	639	323	446	1579	293	1013	473	408	914	581	4489	262	339	811	1198	1649	343	1476	1186	683	1154	2046	702	370	167	305	2742	866	767	701	445	1280	89
HC_syn_376	3760	1404	6602	4888	7416	1042	2135	4875	4229	3295	3458	844	1377	766	1397	1246	1074	376	1680	385	216	387	799	324	965	640	2034	345	202	606	203	1390	1630	1549	1134	707	710	2005	616	787	1470	303	1762	609	175	620	608	817	30
HC_syn_377	3329	2984	13433	3201	7624	1051	3180	4435	6453	3853	3194	1788	1307	855	1522	1386	323	356	1444	1579	559	1037	966	665	1244	383	3406	821	813	824	277	1502	850	1102	530	804	1023	2614	410	1	831	245	2972	529	655	940	27	1	499
HC_syn_378	3661	3261	8268	4635	4930	3330	2171	2974	4229	3853	1486	849	1363	1308	1397	1441	935	356	1106	1153	475	919	726	498	481	722	1280	553	874	566	203	1768	627	458	1171	655	1028	2381	302	0	423	259	2110	371	884	795	162	22	56
HC_syn_379	3430	2302	8269	4969	3719	3483	3321	2924	5066	2722	1482	3203	1383	2159	1409	1366	639	192	1436	1473	559	1030	956	518	1012	662	2347	254	261	851	270	460	403	424	56	287	1154	2070	300	605	430	189	402	901	805	465	469	2200	667
HC_syn_380	2719	2796	12409	3548	3992	1492	2810	5732	5158	3938	1356	1590	1377	2159	1397	670	1223	283	649	413	194	1013	449	748	1217	454	5391	519	210	357	440	1608	505	553	935	93	525	3060	106	124	722	352	43	448	300	480	367	110	492
HC_syn_381	2893	1473	12392	3201	6031	3270	2157	4832	5341	2721	2208	3149	1374	674	580	1001	377	159	1402	610	213	497	649	768	1208	472	2088	463	180	518	623	601	793	1222	1134	520	1017	1442	664	67	39	279	166	20	120	830	651	737	824
HC_syn_382	3605	2243	12970	2749	7462	3326	3018	3018	5689	2400	3194	3001	1383	2144	1418	328	1052	299	1408	1597	271	317	473	902	1252	345	1680	1053	662	811	796	1828	404	1476	952	51	1017	2842	687	560	745	296	2700	381	95	479	201	691	463
HC_syn_383	3661	1359	13433	2749	6551	1936	2927	5647	6264	2883	3194	2137	1335	1282	1067	328	1098	223	900	1553	496	417	349	792	516	149	5295	850	881	550	460	418	507	1119	310	591	370	1282	102	530	900	285	1520	856	345	760	534	2215	621
HC_syn_384	3661	2210	12409	2889	3491	3350	3839	5086	5396	3853	2087	2331	589	2271	427	1441	636	236	446	798	610	909	449	808	252	614	917	254	300	444	950	1794	1506	1176	1134	485	1007	3053	502	83	339	353	2029	310	90	230	568	2742	36
HC_syn_385	3760	2867	6602	3587	3995	1057	3113	5269	6878	3677	2856	3203	598	2069	849	573	631	171	956	479	298	317	873	349	229	144	3363	463	793	486	986	1691	1616	1231	32	663	1154	2076	76	855	437	270	2401	160	400	200	658	738	830
HC_syn_386	3430	3001	8428	3201	3749	3523	1788	5269	5158	4173	1381	3058	1114	2382	1418	1589	535	265	1484	1473	271	714	449	806	984	175	5260	364	473	552	502	598	1508	1471	546	494	535	3383	42	200	467	253	2739	704	52	700	608	2000	0
HC_syn_387	2422	1828	8269	3955	5572	3350	2661	5732	4229	4173	1614	3054	1377	1215	1418	442	1223	373	1574	867	279	1030	1112	993	358	435	2866	1086	694	523	212	374	533	1276	1127	664	1154	2062	535	429	1151	346	2739	753	164	734	300	716	434
HC_syn_388	3430	2984	12861	3703	5145	3350	2011	5086	5997	2473	1343	835	1406	975	1500	482	305	175	1480	1216	557	909	473	839	1412	559	3485	892	218	531	256	828	1510	1549	1270	863	295	3443	609	805	457	98	502	50	402	760	663	660	9
HC_syn_389	3430	2790	12409	4974	3749	1713	3516	2924	7251	2546	3194	1302	1406	649	1345	778	464	168	400	1523	192	909	436	287	616	459	3514	457	775	529	1198	514	1530	449	986	404	1342	3208	552	760	1057	350	2972	720	603	798	604	287	500
HC_syn_390	3430	1404	7826	3340	4590	3517	3321	4883	7986	3288	2396	1236	644	2134	1500	1341	1167	245	1193	1845	313	435	1112	361	819	639	5714	366	181	552	1011	614	1623	1276	1275	606	707	241	23	479	605	294	1013	96	155	769	719	1324	63
HC_syn_391	3760	2790	6641	3382	6963	3523	2660	3180	8021	4099	1954	3058	464	2382	681	1341	1223	212	1156	2026	610	875	425	769	1219	659	2633	1086	433	510	751	430	1270	1409	298	480	1342	3363	616	560	229	252	559	810	936	283	504	481	400
HC_syn_392	3430	1945	8428	4969	6963	2296	2500	5269	8109	2873	2811	3154	632	1163	529	1348	561	373	1402	268	365	1030	826	338	1366	730	1615	878	420	462	450	448	570	1502	1270	218	1017	2843	427	471	302	43	2002	280	805	191	496	801	700
HC_syn_393	3430	1534	10692	3145	3642	2509	1887	5309	7764	4099	3022	1799	1307	2271	1548	866	1223	350	464	2026	586	909	882	515	1209	144	1205	471	582	552	436	1014	457	1512	1268	753	1342	3488	536	871	859	276	2669	573	136	740	609	0	583
HC_syn_394	3430	2984	12764	2746	3749	1313	2239	2975	8080	4099	1281	3332	797	1323	1548	621	312	225	813	1037	610	1050	603	510	456	160	1049	579	701	837	406	1437	1508	1409	210	678	789	343	303	65	1307	238	404	648	447	790	553	178	0
HC_syn_395	3605	3001	12392	3733	5533	3035	2999	5448	7968	3853	1588	3149	1377	2382	879	1189	743	153	1403	1045	585	411	417	398	1385	382	1119	643	449	398	833	1760	1504	1438	1203	730	1017	2483	682	461	41	173	2700	81	368	700	1	2051	493
HC_syn_396	3661	2984	12604	3201	6963	2040	2448	2924	6494	3753	3022	1477	1377	1146	1175	305	344	313	1064	279	386	857	928	818	814	697	1015	590	782	721	848	448	606	591	1270	683	1017	1387	15	499	707	53	0	896	60	35	360	698	509
HC_syn_397	2621	1359	13433	4969	3992	1547	2864	3824	7902	1964	3022	835	746	1038	697	442	1052	153	1077	1044	559	538	473	552	1425	554	3752	895	276	374	325	1216	1520	752	331	500	1342	3011	687	865	913	308	1071	50	309	480	60	1018	855
HC_syn_398	2738	2796	12392	4888	6963	1488	2734	3180	4786	4258	1959	3337	1357	1087	947	330	727	356	1444	1544	262	909	348	466	1366	582	5230	459	213	325	960	335	606	444	252	771	862	3245	695	870	462	295	703	393	653	907	77	2215	813
HC_syn_399	3661	2796	6602	4560	3995	1042	3548	3180	4229	4173	1113	3048	999	2382	963	720	1104	168	1153	1574	395	1013	592	287	1303	279	4015	281	293	315	770	429	1630	1412	409	150	1017	46	600	681	459	350	7	380	4	60	4	2410	809
HC_syn_400	3760	1404	13433	2889	6784	1787	2971	3053	7618	2347	2887	931	928	855	1522	1366	1167	159	400	1597	222	697	505	657	640	190	1875	774	761	315	203	1428	1630	1459	1171	860	1154	1755	702	870	280	9	2640	361	108	954	301	2450	39
HC_syn_401	3430	2984	12362	4560	6046	3326	3688	5084	4786	4048	2856	2257	1383	2382	1548	1386	305	250	1210	1699	244	909	853	785	1425	722	4905	254	180	358	1009	1477	1487	1412	607	673	678	1250	10	870	1151	175	2740	620	5	40	205	687	230
HC_syn_402	3605	3088	6641	2749	3552	2614	2137	4875	7986	3938	1614	1317	736	975	427	579	380	271	1407	1597	611	909	992	875	437	339	1861	371	432	444	325	421	393	553	1275	860	1023	3389	307	745	392	255	1550	619	950	444	461	512	470
HC_syn_403	2181	2984	12604	5165	6496	2240	2330	3277	4586	2546	3458	2964	1307	1024	1500	1589	720	153	415	586	559	487	440	631	625	387	4980	274	711	523	811	470	1630	424	930	334	395	2386	580	803	1182	250	2487	40	447	190	401	1658	9
HC_syn_404	2864	2790	13433	4560	3585	1468	2721	5086	4293	2380	3022	835	1307	1293	1500	664	636	379	1401	1597	614	1030	666	299	1219	154	4233	851	650	550	999	1477	400	1249	1275	3	546	2020	7	580	1130	73	1959	498	858	367	403	12	539
HC_syn_405	2862	3224	12409	5165	3491	3517	1788	3180	7812	3853	2856	3134	1307	2271	1372	529	305	175	402	470	410	534	546	500	1366	524	2420	395	735	377	335	1403	1623	1261	225	155	1023	3389	520	804	720	229	2452	694	860	300	11	1812	609
HC_syn_406	3430	1570	12392	4969	7301	3523	3180	4875	4788	3278	1614	3337	660	1109	1500	374	323	199	862	1216	271	597	436	992	722	233	2977	666	744	931	560	1472	883	871	1134	823	590	89	555	409	1321	240	1701	74	757	685	52	1710	415
HC_syn_407	3605	1370	12772	4560	3749	2678	3476	2987	5237	1703	1588	3184	1406	780	1500	1441	636	375	920	334	530	909	406	774	411	226	1459	561	583	801	325	1403	1280	1012	1275	555	1017	3080	600	871	836	296	1557	330	145	726	660	350	701
HC_syn_408	2270	2984	8268	3912	5211	1547	3516	4875	5109	1782	2856	2538	1307	1826	1397	654	464	168	1109	1216	209	787	799	620	1260	557	5586	855	213	916	994	1499	457	652	319	750	1154	3044	663	176	485	256	2084	746	465	30	277	2113	427
HC_syn_409	3315	3261	10741	4888	3491	2532	3490	4076	7925	3853	2536	3149	503	2002	1522	305	306	247	1486	1002	460	909	1112	514	1119	424	3756	682	872	315	1009	1128	1508	1476	1171	725	1023	616	304	787	11	246	2739	723	139	232	8	2078	557
HC_syn_410	3430	1534	12409	4888	6963	3517	2283	4875	4229	3938	1768	1011	867	1109	701	1589	639	291	1037	1266	380	356	473	769	1219	652	5297	784	256	350	961	403	1208	1485	1134	5	340	3043	430	849	488	285	2700	497	107	34	9	314	604
HC_syn_411	3661	2204	12764	2889	3491	2429	2182	3027	6838	2536	1166	1482	1335	1492	1276	809	636	273	1147	374	304	793	592	361	1419	144	3173	254	209	766	1009	596	461	1276	410	0	1023	1041	504	871	285	95	2972	780	146	580	643	1140	0
HC_syn_412	2193	1534	9456	2746	3719	2712	2919	3015	7109	4099	1457	931	1383	2134	1174	623	1167	378	586	1474	232	1013	853	299	431	170	1090	851	573	1022	419	1408	1525	1391	455	280	1154	1886	3	750	245	272	2510	71	705	440	659	2093	107
HC_syn_413	3430	1824	6602	2889	3760	1317	2095	3180	7268	1748	3022	1422	644	2146	754	573	1074	356	969	2026	270	1030	306	891	1366	385	4597	878	723	841	386	1380	1303	1150	259	290	409	2978	444	771	378	273	1434	180	475	530	312	444	75
HC_syn_414	3760	2205	12392	4969	6551	3523	3659	3180	4684	4258	1113	3337	1377	2005	849	1386	379	173	1011	449	205	1037	473	361	862	222	2909	1086	572	413	251	1038	1200	1276	659	579	1342	1603	702	831	118	141	2910	920	885	490	34	2061	716
HC_syn_415	2270	1560	12409	4336	5150	3326	3333	5817	8080	2639	2102	3177	1145	2271	614	860	1163	169	1589	530	280	935	449	896	801	354	5322	474	403	555	945	846	547	611	1237	626	856	3100	609	741	74	285	787	360	182	550	639	0	440
HC_syn_416	3293	1828	13433	3201	7298	1840	3180	5086	5195	3853	3022	1847	1061	2134	427	397	479	175	1680	2026	252	487	1028	295	454	180	5130	274	689	335	729	1828	1520	453	1171	806	737	2006	702	531	808	350	2002	505	863	400	61	2478	436
HC_syn_417	3661	3261	6602	4969	3995	2584	2092	2987	5158	2099	1697	835	503	1039	819	396	1052	256	1680	869	230	580	444	492	1264	693	1114	1043	212	556	1198	1720	1540	599	1134	255	1017	3334	492	471	281	275	2026	220	113	130	406	704	800
HC_syn_418	3535	2796	12392	3201	3749	3078	2559	5494	4229	4258	1360	1596	644	975	873	1034	1163	175	1403	301	614	697	436	299	250	612	3535	568	593	857	1198	448	1595	623	1134	700	1342	1681	535	0	364	174	930	970	645	70	315	480	400
HC_syn_419	2739	3261	13433	4969	3992	2527	2011	3180	7790	4258	1188	3058	1335	639	1548	1231	806	320	1480	844	276	463	306	788	635	624	1290	395	180	382	283	893	1508	512	310	863	1154	3055	609	850	864	52	2972	140	147	440	1	2083	783
HC_syn_420	3430	2984	6641	2942	6551	3028	1788	5269	4786	3113	2812	832	1383	2187	1548	579	776	298	1444	1839	585	356	853	990	319	249	5260	444	668	862	995	954	1462	1409	850	274	1035	3489	406	787	391	350	2700	43	890	0	434	40	733
HC_syn_421	3430	3261	6602	2746	6551	2966	2635	2924	6489	2546	1164	3096	623	1386	961	305	305	159	1680	2026	412	331	344	369	280	485	5567	254	455	529	841	773	1528	1276	1239	255	1017	149	502	420	987	282	2779	10	900	730	200	1739	170
HC_syn_422	3430	3261	13433	4450	3540	3350	2000	3442	4229	3149	1168	3058	963	1689	1500	1341	1223	153	1680	334	412	1050	366	335	1366	502	3076	353	446	950	888	1424	1524	441	400	400	729	3086	389	662	968	296	972	60	806	409	600	2084	615
HC_syn_423	3395	3045	12392	5165	6551	2268	3839	4875	5158	3180	2328	2007	565	2179	693	1341	1052	382	1444	745	325	1050	910	1014	1112	260	1405	322	779	609	311	894	526	713	30	853	1039	2442	616	337	360	295	2489	250	100	540	206	100	634
HC_syn_424	3760	1404	13433	3904	7365	3350	3839	5269	5158	3369	1356	3203	1307	1631	1418	1207	757	358	1680	1473	614	358	1112	1014	303	196	1417	851	470	384	302	1564	457	1409	1171	95	1023	3489	354	265	935	300	966	990	748	830	302	2424	649
HC_syn_425	2270	1530	6602	4969	6245	3035	2591	4076	7271	4258	1113	3337	644	1699	742	1386	854	358	974	1708	272	720	449	923	428	683	1252	551	742	444	1009	1828	1370	1409	50	399	702	2030	600	810	543	286	2747	387	0	30	606	2461	786
HC_syn_426	2422	2065	8952	4888	5876	3253	2171	3394	5158	1800	1150	832	1344	2159	693	1341	421	387	639	1165	610	1030	591	637	1326	459	5431	764	212	927	276	1070	413	716	1186	720	694	2043	500	421	720	354	2528	47	100	416	383	2217	584
HC_syn_427	2469	1404	12764	4560	6551	1547	2028	2924	7778	4173	1654	3054	1335	1203	1418	331	784	174	1664	1234	616	1050	581	808	431	566	1216	563	302	358	770	430	585	1276	360	380	1039	2492	0	835	622	259	1906	704	78	771	300	1090	406
HC_syn_428	3605	2325	8269	2749	5079	3035	2171	5269	4786	2542	3022	3054	525	1189	593	346	661	175	1444	319	299	477	482	651	298	677	1843	328	759	733	1099	1411	343	1549	1186	850	295	3388	10	830	360	3	2553	965	78	850	60	381	608
HC_syn_429	2469	2984	9488	4481	3573	2581	2011	5086	8109	4258	2856	3077	1307	1916	1500	1589	977	298	649	1597	230	411	853	481	1264	454	5454	463	340	364	693	418	420	1096	1171	449	1342	3287	500	97	388	255	1066	874	650	780	72	1409	510
HC_syn_430	3357	1534	8269	3943	7301	3517	3315	2924	7790	3938	3194	3112	1396	1115	1150	1389	639	177	822	1579	493	540	449	368	1425	159	1290	528	725	621	331	414	503	424	235	25	1017	2036	505	749	180	170	77	390	314	740	341	910	1
HC_syn_431	3430	2796	12392	4453	3995	3523	3050	3037	7193	3288	1814	1011	1406	639	1397	305	309	155	1403	1473	585	909	306	670	792	670	4584	673	180	331	504	1828	1630	912	1053	403	435	943	616	737	820	350	2501	136	400	137	71	1741	403
HC_syn_432	3661	3001	8010	4705	3773	1604	3839	5817	4229	2426	2792	1873	497	594	696	327	1223	179	1147	1330	271	417	478	606	1359	506	5294	898	567	521	806	1450	370	611	945	63	653	2475	345	505	469	252	1512	322	867	205	630	451	417
HC_syn_433	3575	2790	13433	2949	6389	2884	2135	3053	7790	2245	1844	2881	1406	1879	1190	328	637	289	1403	350	382	417	785	785	1412	624	1133	463	607	1022	971	442	1544	1312	1171	606	939	68	686	500	812	354	2027	3	365	812	690	480	604
HC_syn_434	3430	2984	12764	3567	6118	2428	2135	4875	4684	2248	2076	832	1406	1424	1047	345	1163	216	1680	279	617	1030	679	893	1020	683	5430	1053	293	1022	878	374	1630	913	1171	218	1154	3046	502	405	985	172	2112	670	847	903	160	2708	862
HC_syn_435	3605	1534	11339	4560	6963	1042	3180	5732	5158	3853	2870	3054	525	693	1500	1441	1223	292	1403	1216	194	411	743	710	250	214	1090	808	891	985	380	427	393	1471	1171	286	503	3287	616	867	1146	354	1729	287	89	244	300	549	513
HC_syn_436	2347	3001	12392	4450	4981	2307	2031	5086	7968	4258	2087	3058	525	2159	879	1589	684	370	1402	1426	610	1030	346	548	1329	728	4397	395	303	315	970	868	608	1411	1080	431	797	2224	303	869	922	242	1500	702	405	190	301	681	10
HC_syn_437	3277	2796	12392	3287	7301	3190	2135	2987	4684	3938	3134	835	1335	2159	1548	442	825	168	446	435	317	1030	440	607	1264	489	3242	373	425	555	973	1337	1523	1476	1059	758	1342	0	5	93	949	171	2972	821	153	90	463	2215	294
HC_syn_438	3760	1404	13433	4560	3719	1042	2432	5086	5096	3853	2550	1374	1377	2248	601	694	1167	224	1390	1032	348	356	488	697	1246	461	1753	668	293	484	658	677	1615	611	258	545	1309	3383	321	743	1391	231	2509	70	645	215	384	59	500
HC_syn_439	3430	2942	13433	2749	6551	3326	3490	3180	4229	3938	3344	3203	1406	1443	849	328	344	177	1486	694	424	1050	853	808	1263	224	5831	851	744	319	849	873	1235	611	207	680	1035	2046	349	6	941	138	2657	547	600	800	64	2347	656
HC_syn_440	3430	2790	12392	4888	3995	3326	2042	5817	7968	4099	1131	972	1335	1170	1327	305	1052	175	1646	1579	589	724	705	361	411	658	5270	362	586	553	1011	473	1401	1076	1271	520	706	3489	507	461	935	278	2076	86	877	40	659	41	408
HC_syn_441	3605	2984	12392	3201	3719	2205	2012	5269	7585	4099	1875	3108	1383	906	1057	1366	705	159	960	1728	362	1050	473	345	1219	524	4020	878	359	802	747	1794	1280	1171	853	435	395	1083	327	347	581	285	2739	348	15	640	31	2014	408
HC_syn_442	3430	1359	12409	3165	3719	1626	2755	3180	7968	3938	2102	3149	1377	1854	1397	1441	318	279	1494	1683	312	1050	910	638	1209	648	2343	382	738	374	228	628	524	445	1186	698	420	1580	4	845	90	276	276	813	105	550	367	89	536
HC_syn_443	3578	1534	8269	4450	4077	1618	2011	5694	5096	4258	1113	3203	1307	2382	1527	605	1163	354	1460	1753	614	813	431	1014	525	734	2686	1086	212	929	501	1721	1530	1391	1171	558	1342	3085	472	77	301	275	2040	926	305	103	186	708	409
HC_syn_444	3430	1988	6641	5165	6963	2512	2028	3476	4229	2245	2805	835	866	844	693	356	636	215	1402	1579	617	1037	853	528	1122	160	4397	654	624	318	205	1600	1023	1291	1275	315	1017	2026	405	809	140	144	2092	702	145	708	204	2215	855
HC_syn_445	2270	3001	8269	4450	3719	2768	3321	3180	5096	1703	2796	3054	1335	2382	1500	1161	1074	168	1487	806	265	317	392	419	396	398	1290	395	272	411	994	1596	1078	611	240	206	1342	3300	572	831	660	170	1419	852	540	930	60	1553	801
HC_syn_446	3517	2984	13433	3201	3749	3035	3763	2987	5974	3761	1712	832	1406	1797	816	1366	642	348	414	2026	359	725	489	894	1330	190	1337	372	702	813	806	1630	1517	499	434	814	1288	3248	29	810	305	212	3057	360	775	490	6	2427	133
HC_syn_447	3661	2790	13252	2942	6414	1682	2011	4065	5158	2240	3458	3058	1406	1013	697	1266	1052	203	586	1473	559	909	848	775	1425	324	5592	1086	538	358	996	1060	343	1549	207	206	326	2069	586	605	5	262	2057	87	702	300	604	1560	655
HC_syn_448	3259	2714	13433	2942	5540	3326	2011	3903	5665	2417	2593	2030	1383	2144	427	1341	1052	266	400	1579	250	1030	708	648	1412	304	1926	878	180	379	820	1701	700	1091	236	405	1154	3287	22	831	61	63	2653	790	100	883	5	22	38
HC_syn_449	2193	1658	12311	4450	6044	1042	2011	5080	5273	4099	2380	3058	1406	2159	1409	423	1074	168	1680	514	559	787	436	299	291	731	5831	851	589	330	325	814	623	512	267	793	1342	3246	609	808	2	214	2560	790	450	41	667	1084	10
HC_syn_450	3430	2790	12461	3837	3719	1867	1788	5269	4507	4099	1199	1836	1307	2159	584	1289	1052	329	1680	301	419	361	1028	404	973	356	1119	272	212	554	256	663	650	423	486	805	608	406	207	431	130	109	461	380	555	780	84	1948	137
HC_syn_451	3760	2790	7448	3844	6551	3517	2011	5086	4959	1782	2077	3226	764	2271	849	1341	323	168	1480	1597	585	361	419	661	1425	144	1250	254	180	598	757	668	1520	611	1170	465	434	2348	507	307	900	199	2456	3	806	460	146	2700	580
HC_syn_452	3760	1828	12764	2749	3992	3326	1788	3180	8046	3754	3458	3194	1307	1179	1548	1441	521	168	1475	478	211	1013	502	323	1289	438	4533	604	355	320	973	423	1516	1071	1236	852	1229	3046	584	101	581	354	2507	892	805	141	373	2742	603
HC_syn_453	2422	1761	12764	4560	7462	3343	2011	3211	5158	2400	3022	3137	1204	2382	1418	1386	636	175	1205	1579	610	1013	534	605	618	670	5260	1053	189	892	721	1087	1404	1221	169	81	326	3383	702	460	990	285	2902	99	622	74	200	1200	204
HC_syn_454	3760	1718	12604	3962	7669	3350	3115	3644	6456	3223	1629	1401	1307	1852	498	1441	924	223	1449	572	614	411	542	338	248	147	5260	344	253	950	954	427	1306	423	1134	573	1080	2976	2	461	935	202	3057	970	456	360	659	40	615
HC_syn_455	2422	3001	12764	5165	6598	1248	3490	4952	5158	3521	1113	1041	644	2105	900	1386	973	279	1107	385	440	815	421	769	1425	664	5496	1043	344	751	1011	492	543	512	1060	829	1342	2579	355	29	1	134	2061	448	897	28	593	1300	539
HC_syn_456	2385	1359	6641	4560	3992	3455	3180	3053	7986	3853	3022	3337	1307	2144	1397	1390	305	175	1304	618	516	909	756	720	1264	673	4397	283	639	358	540	1404	1311	611	1171	523	1017	3385	344	831	681	259	2149	200	104	857	70	7	606
HC_syn_457	2270	1707	8269	3201	3858	2580	2375	3180	5665	4099	2657	3149	1377	2134	437	1245	1065	297	401	845	614	751	910	614	618	644	2926	355	303	825	415	553	1509	1391	1171	753	1035	3043	302	250	199	299	42	478	367	665	495	1900	635
HC_syn_458	3430	3001	12764	3441	3749	3360	3686	4164	4786	2040	3310	832	633	855	1397	326	305	171	587	1059	371	701	752	432	353	561	5831	395	317	318	384	433	524	728	500	506	343	2073	624	667	528	274	919	618	247	969	223	2394	763
HC_syn_459	3430	3261	12764	5100	7469	1547	3490	5086	5096	1703	1356	1313	644	855	1500	718	766	175	1203	2026	206	735	632	299	1218	159	5230	464	716	374	1009	891	472	1409	1171	626	930	1192	622	30	1337	75	497	891	73	130	81	1570	731
HC_syn_460	2193	3261	12392	4484	3642	2660	2171	4750	8109	3938	1356	931	1089	1459	857	623	1163	158	1282	1579	275	317	866	902	463	514	4983	688	768	358	281	1479	1527	1276	360	454	765	2007	407	30	177	145	426	795	848	489	0	1381	309
HC_syn_461	2270	3261	12604	5165	5448	3523	2171	2974	6446	3463	1356	1023	1399	1695	1009	1441	781	159	1420	1666	275	1013	711	369	1264	468	2915	453	259	318	990	1610	580	1122	660	795	705	2982	569	787	330	179	2466	500	347	902	200	2215	494
HC_syn_462	3760	1661	12398	4969	3995	1684	3188	5426	5158	3853	2856	3203	1335	2271	1001	629	313	195	1402	273	287	533	779	432	337	283	4405	1053	879	632	973	615	1530	1510	1171	73	1017	3000	687	871	986	110	81	353	43	502	290	650	532
HC_syn_463	3760	2790	13433	2889	3992	3350	3321	2924	4497	4099	2856	3337	464	2359	1502	1589	1017	372	400	559	559	356	449	302	1425	282	5230	775	376	718	1009	1559	1530	1146	230	6	374	3284	624	304	1241	206	2530	213	7	469	650	1004	733
HC_syn_464	2193	2796	12392	5165	4435	1604	3490	3053	4786	3938	3194	1448	832	962	1522	429	433	278	679	1473	561	554	799	769	1366	639	5264	272	633	824	949	484	1530	1391	356	106	1206	3489	305	36	1330	240	2181	920	875	662	164	1051	676
HC_syn_465	3430	1534	13433	2889	6176	1303	3116	5269	7285	3853	2206	2537	606	2159	1034	1589	503	302	1419	1579	369	602	1028	738	307	247	1486	362	722	347	1011	374	457	512	216	601	691	134	685	42	351	67	2560	856	625	960	553	2432	862
HC_syn_466	3634	2226	12604	3558	7462	1755	2171	4701	7620	3531	1237	2809	644	2382	1418	1366	1167	200	1466	1573	354	1030	516	287	1064	579	1981	553	579	1016	1198	393	468	611	173	556	1154	3287	202	496	367	177	2500	280	806	430	4	2325	524
HC_syn_467	2422	2483	8269	2749	7358	1351	3432	3623	4684	2187	3458	832	1307	639	1009	1563	525	329	654	853	299	777	439	338	453	734	2634	831	210	929	256	408	461	1276	1270	484	930	1980	584	460	1103	350	2659	840	804	400	400	4	611
HC_syn_468	2154	2649	12764	5165	3514	3013	2028	2987	7086	2864	1588	3058	1048	975	1500	1366	1163	376	1446	334	614	1050	853	707	492	282	3997	272	246	832	358	1471	343	1472	1171	25	1023	3489	572	67	367	78	697	104	775	775	246	521	431
HC_syn_469	3760	2984	12764	3449	3813	2156	3321	5086	5456	4222	1527	1847	1307	884	879	344	1162	186	684	1406	217	614	440	305	1425	589	1876	378	482	889	973	1498	1503	502	1134	50	1154	2076	408	743	162	79	351	48	839	100	235	1843	760
HC_syn_470	3760	1828	8269	4560	7462	1110	2171	3477	4737	3853	1437	2271	1383	2382	1548	1589	1205	271	1444	2026	271	345	986	413	1219	172	5831	272	566	874	305	958	1198	960	1031	0	905	3084	0	460	935	270	1766	780	158	429	2	1948	337
HC_syn_471	3430	1404	8428	2889	4480	3315	3715	5732	7629	4099	2856	2637	1383	897	964	1366	1052	376	1042	1473	243	1013	896	781	1425	646	2584	291	429	690	203	683	403	971	511	863	610	2236	186	131	137	174	482	860	605	930	553	954	466
HC_syn_472	3605	1661	8552	5165	3749	1313	2028	4875	6806	2245	3194	1433	1335	2271	1522	1386	405	277	554	1216	230	909	473	369	1425	635	2400	605	576	804	325	1559	1017	751	1213	610	1023	1269	40	870	270	278	3057	232	655	190	54	84	19
HC_syn_473	3430	2790	8268	4560	6551	3350	2219	3717	4684	1816	2856	2791	1335	1984	1397	1589	760	268	623	642	610	909	436	777	1264	657	5616	714	729	759	393	400	513	1462	1171	495	1342	3456	352	400	587	115	2408	300	5	420	628	802	400
HC_syn_474	3605	3001	8269	2942	3992	1229	1919	3180	5096	4173	2287	1011	545	2100	879	330	704	159	1680	1527	316	1039	718	895	861	347	1416	272	227	989	218	1408	1340	1363	550	490	405	2037	637	511	985	23	1468	873	675	400	406	2344	730
HC_syn_475	3661	2984	6641	3285	3995	3035	2551	2924	5158	3969	3194	3274	1335	2271	879	1366	1074	255	431	279	270	417	723	339	415	594	3784	648	180	779	489	651	343	1411	502	753	935	3388	606	499	1181	303	10	94	100	102	532	10	146
HC_syn_476	2422	2694	12409	4969	6963	1769	2011	4074	7553	4258	2856	3031	1166	2259	1522	1366	1167	190	1444	348	540	605	910	338	801	611	2189	291	679	584	328	1303	343	631	170	603	1342	3246	309	257	837	202	2590	7	33	600	628	500	3
HC_syn_477	2270	3261	12499	5165	3995	2295	2135	3053	6683	2400	2856	2174	1406	1536	1397	1206	435	375	440	268	432	1037	440	789	1425	673	3890	451	212	521	989	618	883	761	1077	800	1025	2266	40	860	312	170	2649	523	489	732	108	2011	584
HC_syn_478	3430	2796	12409	2746	3749	2093	2615	3210	4229	1804	3458	835	1173	2271	1524	305	1068	382	481	1482	399	909	556	808	404	644	4454	254	488	536	256	1828	518	1179	1095	150	326	3287	587	410	985	42	2739	260	807	300	654	42	809
HC_syn_479	3241	2407	8268	2749	5351	3517	3314	2987	7386	2682	2870	3149	926	639	1500	1366	1223	376	649	1473	204	417	1085	324	350	243	3830	384	206	444	1009	1810	1625	1391	1270	830	507	203	308	838	985	270	701	880	77	770	110	1032	467
HC_syn_480	3661	3001	12409	4888	7301	1604	2083	4875	6186	3938	3458	1266	1307	589	849	699	738	159	413	1597	610	515	486	338	655	606	917	878	591	690	422	402	1508	919	179	790	1319	3489	305	830	61	200	747	393	849	80	467	12	534
HC_syn_481	3661	1404	12392	4888	4309	1088	2028	2924	4786	4258	2197	3149	874	1840	1357	1441	1074	298	1444	355	393	1002	672	388	395	486	1409	595	778	810	325	634	1532	1409	1176	640	917	2308	500	867	190	294	437	246	0	650	321	1341	786
HC_syn_482	3760	1346	12764	3582	3719	1042	2623	5732	8109	1703	2856	832	525	2382	588	442	554	193	1225	559	230	777	452	902	1412	605	4113	321	449	318	281	468	1060	1409	1001	46	1154	3076	504	420	680	350	860	515	705	281	107	548	500
HC_syn_483	3605	2790	12409	2746	7202	1042	1788	4775	7398	3938	2053	1534	475	1242	1548	1560	1223	211	1444	1473	276	909	742	361	250	144	5334	362	213	758	295	1427	1520	1511	951	221	462	1516	607	431	935	270	1774	750	700	530	719	918	509
HC_syn_484	3569	2796	8269	3201	5460	3350	1879	3053	7790	3570	3332	2830	1335	2134	427	328	1074	230	1403	822	559	1013	728	361	415	340	2979	375	730	554	203	1431	393	1061	600	46	1023	1070	4	805	80	50	100	788	46	350	659	247	784
HC_syn_485	3430	2796	7148	2746	6963	1503	2318	3329	6840	3853	3458	1567	1376	2134	1397	1341	1173	175	580	2026	308	1050	306	978	250	252	5831	528	791	929	1009	398	1530	611	1134	75	295	3287	595	237	985	170	67	351	199	168	560	4	498
HC_syn_486	3430	3261	12392	4888	7301	2548	2171	5269	5658	2801	2856	2000	1035	1024	1548	1366	778	341	1444	1216	559	1030	1112	1014	1425	734	5831	551	704	552	518	1680	1174	425	1134	206	1099	1034	609	602	363	285	1170	846	890	400	301	1201	84
HC_syn_487	3685	1591	12409	4560	5846	3523	1788	5732	7231	4173	2786	931	503	2115	427	330	446	155	1407	431	192	1030	799	664	1248	149	5454	656	239	849	363	637	503	1409	1270	205	605	3245	300	415	399	82	2650	854	640	420	600	338	588
HC_syn_488	2752	3261	12604	2889	6994	3035	1881	2987	6539	3251	3458	835	1307	2382	1522	315	870	278	801	2026	617	625	1046	488	1366	690	1091	395	579	394	952	864	1610	423	1255	400	907	3235	300	727	387	43	2177	381	800	830	168	2060	169
HC_syn_489	3605	1828	12764	2942	7388	3418	1842	2974	5317	2769	1737	931	1406	589	1397	1301	352	245	1403	301	603	1013	1112	666	665	307	5143	386	737	855	361	1794	1514	767	1134	5	503	3261	200	109	587	296	1570	44	935	700	40	1042	600
HC_syn_490	3430	2796	12014	4715	3992	3022	2081	4875	8109	2143	1113	3058	1383	1572	1548	646	1074	153	714	679	292	474	363	338	218	235	3447	322	218	956	892	439	343	611	574	478	1023	3039	352	831	31	203	2972	6	707	460	680	5	597
HC_syn_491	3661	1838	8269	4888	5193	3350	2801	4875	5158	3938	1614	3054	1307	2382	1503	326	827	278	1469	1445	234	1050	1028	1014	1112	624	5469	722	895	318	256	564	1624	1391	1160	678	1023	3287	702	70	387	273	15	764	747	400	704	1017	34
HC_syn_492	2581	2790	12764	2889	5551	2567	2211	4875	7933	3853	1614	931	525	2271	1397	1441	323	168	950	1493	290	459	306	902	722	680	2993	849	759	554	325	335	1610	1476	1275	3	1045	3089	101	1	347	137	2005	470	824	342	713	120	430
HC_syn_493	3605	3001	6641	4450	5518	3350	3180	2987	4418	2546	1467	1158	1383	1024	1548	330	636	153	491	825	395	1037	1028	1014	218	524	5392	395	723	465	281	927	538	663	779	610	1035	1601	500	64	1353	303	770	220	373	80	201	947	669
HC_syn_494	3087	2708	8268	2889	6401	3523	3180	5086	6190	4099	3458	835	1307	1024	756	1523	331	261	1680	1579	428	1030	401	658	370	584	5454	1053	207	552	701	833	1005	424	1204	606	915	3071	103	71	831	209	2960	813	945	140	265	2217	139
HC_syn_495	2270	3001	12392	3998	6432	2338	2560	5277	7968	3853	3022	2014	502	667	697	1388	323	153	1480	1579	277	1037	473	395	899	196	3230	878	771	840	576	335	1147	424	1186	268	1023	2899	609	114	901	285	844	116	745	558	95	2215	796
HC_syn_496	3605	2790	13433	2749	4083	3342	2031	4875	7986	4099	2297	3112	1406	2271	427	1441	329	341	519	581	294	1013	799	679	1295	195	2933	878	293	578	277	1073	421	1409	1255	519	1017	3440	9	685	985	354	2862	347	107	530	204	668	30
HC_syn_497	3605	3261	8268	4888	6551	1313	2028	4668	7696	4258	2870	3054	1307	1921	492	1366	639	386	1444	1579	236	719	799	888	1412	657	4693	362	666	908	719	460	1530	1276	729	554	757	3245	700	190	721	205	2848	203	173	84	645	212	81
HC_syn_498	3127	2368	6602	4250	3750	1537	2475	5485	6106	2400	1552	2027	923	1029	1493	1589	1167	172	586	268	610	353	436	709	1219	566	3651	854	476	623	256	1047	1520	1219	9	775	912	2833	616	80	1	52	870	796	180	444	313	1110	683
HC_syn_499	3661	2655	11331	4560	6289	1405	1788	5732	5158	3317	2886	3121	1377	1437	949	823	570	175	1665	1127	230	332	366	498	1366	446	4397	758	333	552	1198	374	606	729	1134	656	945	3287	576	428	1440	50	569	790	847	371	616	2098	705
HC_syn_500	2154	1359	8428	3183	7301	1547	3180	5817	7943	4099	2213	2882	1307	2338	1418	481	1167	293	1021	879	192	559	736	378	284	734	5547	662	303	510	300	482	343	1391	486	257	390	76	609	860	481	270	2090	44	206	465	600	1006	839
HC_syn_501	3760	1828	8269	2746	7439	2418	1914	2987	5158	4173	1474	3337	797	639	1455	1128	395	159	1402	301	370	353	696	769	1219	245	1237	759	303	354	203	1559	594	1276	1171	13	539	3489	650	162	935	5	2779	4	56	436	500	2742	862
HC_syn_502	3666	2567	12392	4450	3995	3193	2029	5732	7731	3853	3346	1005	1377	2135	959	1011	1134	387	440	405	204	909	418	748	665	649	5260	652	286	315	554	1823	1103	1106	300	352	836	3207	584	800	380	303	450	247	245	760	408	492	709
HC_syn_503	3760	3261	8428	2831	3992	1370	2011	3486	5946	2573	2851	3105	464	1093	783	1366	854	278	1480	1802	196	411	416	379	825	324	5260	1053	779	516	875	1383	520	1281	1010	254	1023	2182	508	610	275	170	3057	825	96	160	96	10	539
HC_syn_504	3430	2984	12764	4560	7814	3326	3516	5363	4824	4173	3194	1255	567	844	1548	330	309	325	1651	1462	330	467	876	604	1425	329	1839	878	213	530	1009	871	441	424	1016	501	503	2440	616	55	473	303	2429	600	54	540	164	745	88
HC_syn_505	3661	1529	12409	3472	6963	3517	3516	4903	5517	3938	3194	3054	500	1729	1418	1366	791	371	400	1784	559	1013	683	338	1425	486	3182	673	265	350	283	884	1500	1151	593	604	326	3246	37	441	29	139	1440	817	662	730	407	978	339
HC_syn_506	3430	2304	12392	4888	5268	2551	3670	5817	5096	1782	1717	3054	1377	1284	693	1386	733	168	945	1216	266	330	1112	808	486	659	5230	474	479	851	262	663	1520	423	670	52	900	3383	584	33	413	272	2972	180	202	400	641	2015	37
HC_syn_507	2193	3001	12392	4450	5382	2359	3839	2974	7207	3853	2066	3203	557	2382	427	1366	636	176	883	1579	371	1013	473	789	1425	539	1290	463	492	651	1198	440	1623	501	670	703	1017	0	622	135	322	250	2087	343	65	724	160	71	488
HC_syn_508	3760	3001	8268	2749	4432	3517	3321	3428	6030	3178	3458	3184	975	2222	1548	1589	733	235	1596	1473	411	1013	1112	863	1425	292	5294	574	353	552	305	1828	1011	1276	780	723	295	1006	409	307	109	274	2739	0	726	30	300	2705	831
HC_syn_509	3661	1581	13352	4888	4842	3350	3490	5732	5628	3938	2870	3149	1307	1801	1548	1474	494	215	1402	1269	192	1013	440	365	1177	562	2726	743	508	574	205	339	522	831	59	200	409	433	305	139	161	295	2490	240	0	495	360	154	407
HC_syn_510	2789	2475	12764	4560	3995	1975	3490	4363	4347	2843	1838	927	1377	2375	651	1386	462	358	1680	1216	258	1037	708	570	254	679	1242	513	573	552	814	474	1504	1001	1186	194	1017	2803	395	51	482	354	2972	3	452	701	1	22	54
HC_syn_511	3661	2708	12392	5165	5966	2957	3405	4875	7210	2037	1655	3058	503	2031	1548	383	443	198	495	1300	288	934	436	299	1219	249	5454	296	284	358	904	403	1104	1476	979	65	503	2400	420	741	381	82	2204	850	405	940	410	2078	480
HC_syn_512	3661	3001	6602	3171	6131	3522	2171	4875	6524	3843	2217	1316	1346	2134	1212	562	636	175	1142	2026	292	533	722	556	944	677	1338	1043	644	518	1068	1258	1004	424	1270	78	844	1074	635	871	985	267	197	420	37	900	596	976	593
HC_syn_513	3430	2790	12392	4969	3992	1313	3321	5269	6783	3490	2870	1011	1304	1484	693	330	397	165	864	1597	585	1037	460	698	1425	347	5024	336	833	538	385	869	1009	971	470	855	1008	3223	562	741	745	52	2707	403	867	960	369	2099	579
HC_syn_514	3760	2984	12604	4888	7814	3350	3321	5732	4229	4045	2683	3266	1406	1833	624	771	625	297	1403	1597	284	824	923	877	1264	699	1957	851	679	331	853	493	400	1409	730	698	295	650	702	644	470	141	2589	896	871	195	106	2351	856
HC_syn_515	3430	3001	12392	2942	6667	3073	1788	5732	5980	2154	1337	3058	1383	975	1454	913	396	326	1402	1737	211	557	653	535	1413	471	5442	1053	180	574	221	978	393	779	1275	370	616	2808	506	749	160	5	2702	264	131	160	461	1090	206
HC_syn_516	2154	1388	12409	4450	3491	3517	2171	5269	7790	3938	2667	1011	472	855	641	1366	1022	187	957	1130	255	1030	1056	902	415	426	3999	1053	664	977	707	418	1630	1476	315	863	1342	3133	539	560	113	303	42	180	720	474	389	1654	769
HC_syn_517	3760	2796	6641	2889	7301	3326	2011	4875	4684	2245	3022	3047	644	975	849	305	921	296	1444	1076	614	972	436	328	1425	180	5019	395	419	398	841	1050	606	1356	1186	833	1035	1648	702	839	962	261	1441	290	1	375	667	1470	851
HC_syn_518	3430	2984	13263	4888	3992	1313	2135	5817	4324	4258	1814	972	816	1319	1500	1366	351	175	1444	1579	230	1037	440	982	285	574	5273	272	320	855	1009	817	1208	553	407	656	409	1345	584	227	38	303	2591	608	42	930	266	1805	403
HC_syn_519	3661	3001	11129	4560	3992	1042	1788	3053	6246	4173	3458	1011	1307	1024	1397	1341	1105	191	1403	271	211	1013	799	649	221	588	5410	642	860	998	1160	1154	894	512	1186	65	446	2255	584	474	1381	1	1550	276	604	780	62	1954	781
HC_syn_520	3506	3064	12409	2889	4056	1187	3415	3180	5096	2245	3194	978	1335	1024	793	529	760	153	460	279	212	1030	376	769	1412	175	1189	362	865	824	1198	421	1411	510	1171	10	905	3071	300	834	367	80	51	356	803	763	603	1770	504
HC_syn_521	3661	3149	12764	4560	6963	3523	3180	4504	6699	2400	2870	1227	819	2159	1508	1434	1223	243	455	268	192	909	436	404	1415	153	5511	666	303	837	281	1648	1243	1409	1186	646	326	2049	687	819	877	260	0	499	789	840	16	1719	760
HC_syn_522	2422	2790	11568	5165	7301	3035	3285	2924	5643	4173	3022	3337	892	639	1500	1149	323	153	1550	1216	206	583	1112	1014	885	480	2289	553	889	593	600	533	524	553	1171	753	1023	2045	609	830	385	235	2902	873	708	32	170	2009	276
HC_syn_523	3760	2984	8268	2889	5742	3035	3516	3469	4994	3853	1588	3030	1335	1794	984	326	636	159	900	1474	610	356	436	361	1405	357	5013	881	333	444	743	1828	373	515	83	810	1017	1300	501	320	1337	259	2116	23	604	330	0	799	845
HC_syn_524	2170	2109	9632	3201	6820	3523	3839	5269	5096	3938	2824	3149	584	2271	693	1285	323	179	1660	1597	374	1037	1042	361	428	224	5831	556	319	1022	848	448	524	1276	1275	841	755	3245	382	850	77	79	50	345	368	881	415	7	862
HC_syn_525	3430	2274	8581	4888	3719	3326	2886	3180	8080	2245	1559	832	1406	1831	879	336	1052	158	684	1079	240	1013	449	909	428	663	3049	355	518	770	978	1072	1630	996	200	39	567	3279	10	297	101	354	2779	320	0	768	20	1204	701
HC_syn_526	3605	1534	12604	4187	6963	3035	3045	2982	5096	4173	3444	2014	644	1185	697	373	1045	329	1402	2026	614	1037	599	438	1063	722	3012	1043	293	378	243	378	1435	959	1139	618	715	2050	20	860	777	243	2176	820	630	149	601	1621	464
HC_syn_527	3661	2984	12604	4560	4858	3101	2011	2924	4684	2527	2870	835	903	2271	1368	542	359	369	1402	1643	292	1030	479	769	1025	169	5687	1043	806	485	390	631	750	1409	1270	593	1035	3080	605	774	737	50	2062	890	700	60	164	2217	503
HC_syn_528	3605	1404	8280	2746	3749	1313	2358	5732	5158	2622	2870	832	1253	975	1418	868	726	174	1680	1636	429	390	464	988	444	260	5372	463	303	977	225	494	1223	1409	1186	760	984	3246	9	787	5	354	2600	910	53	860	630	5	540
HC_syn_529	3430	1534	6602	4969	6683	3350	2028	5272	6361	3977	3022	2805	1335	1448	1548	1306	323	153	1680	301	456	619	517	539	320	460	1290	1053	212	325	855	1794	1313	512	1275	606	1223	3489	563	400	360	312	2002	389	538	40	361	694	709
HC_syn_530	3651	3149	8269	2862	6672	2016	3235	3053	4961	4099	1400	884	866	1739	977	1386	665	279	1667	438	559	1050	666	965	415	289	5831	466	390	345	245	1828	1513	424	180	855	795	3287	524	404	1212	284	2606	133	809	750	450	2086	87
HC_syn_531	2193	3171	13433	2778	3647	3517	2028	4875	8080	3579	2008	3002	686	855	455	1522	1052	258	649	1216	217	500	306	779	1264	340	3887	1043	500	315	325	679	391	1391	1275	603	326	3245	535	681	114	228	2000	694	893	730	101	2047	530
HC_syn_532	3430	3261	6641	3448	3749	1328	2028	5269	4786	4258	1614	2996	1383	2134	1522	305	922	356	586	1277	274	1037	467	323	909	652	1491	593	685	318	1009	1097	503	1455	589	616	1342	1547	101	333	339	200	3057	347	3	20	44	112	350
HC_syn_533	3430	2698	13433	4888	3852	2442	3516	5331	5158	1891	2547	931	1307	1934	697	538	1009	161	649	334	338	457	900	569	1425	254	5235	501	213	628	499	803	1454	1389	639	703	326	3287	445	401	980	62	2944	311	0	101	659	1011	538
HC_syn_534	2270	2984	13433	3206	5153	2929	2011	3180	4786	2374	3022	832	464	2144	1212	560	1086	356	1454	1597	349	1041	702	685	425	303	5831	1053	763	358	551	1408	1504	424	1275	701	1055	3040	127	107	1092	230	2709	60	863	647	600	10	0
HC_syn_535	2537	3261	12392	4888	3719	3523	2661	4780	7968	1782	1526	1438	1377	2382	1548	1558	305	210	1459	1766	298	799	386	849	358	280	5316	272	577	977	203	1294	1513	553	1131	605	600	72	51	739	363	307	2462	50	437	274	301	892	766
HC_syn_536	3661	2790	13433	4969	3995	1686	2011	4543	7617	1874	3022	2551	1335	2159	1401	409	662	193	1415	2026	290	909	562	338	1412	154	4313	272	429	552	693	1477	1583	423	1183	556	935	1998	202	631	277	354	2076	721	705	520	437	1140	740
HC_syn_537	3175	2216	6641	2746	3995	3523	3490	2924	7125	3938	2856	2922	639	2382	733	558	497	155	649	301	272	1050	773	299	1219	734	1887	1048	635	552	583	1828	1623	1242	70	695	1154	2066	2	260	477	296	2744	431	750	400	543	2098	733
HC_syn_538	3605	1404	12392	4969	3664	3350	3180	5732	4684	4173	2870	1005	1307	2144	1500	326	732	244	1215	1003	276	356	623	797	1366	160	4633	395	212	851	281	1443	343	1375	10	450	860	3245	597	749	1473	70	2042	413	862	41	633	792	208
HC_syn_539	2154	2984	12604	2746	7301	3380	2171	2974	4684	4099	2053	3203	1383	639	1423	318	464	187	417	1597	292	1030	436	1014	438	686	5219	878	459	744	330	335	688	1476	1134	601	409	3383	301	1	630	354	509	395	705	71	100	2076	481
HC_syn_540	3661	2790	12604	2749	6309	2679	2828	3917	7750	3671	1614	1250	1383	1299	427	1589	636	311	1428	673	600	411	812	1014	428	287	1290	678	212	880	1011	403	1573	1276	599	696	409	46	557	785	645	73	2497	839	602	440	97	1910	63
HC_syn_541	3605	2790	12392	3565	3491	3373	2171	4782	5096	3099	1614	3058	1307	2382	1339	1589	464	387	1549	586	419	411	492	863	1420	246	2494	849	303	358	300	924	1508	553	170	803	614	24	569	821	680	271	2892	10	103	601	70	2412	840
HC_syn_542	3430	1534	8075	4560	6551	1751	3490	4875	5960	2715	3022	3194	1335	2243	1397	1386	569	221	1402	268	290	1050	494	723	1425	352	1777	254	475	315	203	1630	408	1476	1275	513	1035	3383	584	795	881	0	2780	641	275	700	480	2332	714
HC_syn_543	3430	1404	6653	3441	6963	1468	2028	2987	4684	2546	3047	832	1335	2271	1379	1219	305	387	405	1597	416	845	473	381	850	602	3648	645	729	624	243	860	1610	619	1064	66	1017	2283	687	200	375	265	2234	650	89	0	401	240	609
HC_syn_544	3605	1346	6602	2749	7301	3035	2243	3358	6190	2730	1239	933	503	2303	1548	695	464	155	1680	1597	565	350	482	338	805	224	1290	1043	303	720	284	1320	377	424	1089	406	395	3287	300	831	733	260	1719	980	960	457	510	2041	684
HC_syn_545	3661	1894	12409	4560	4211	3446	3321	3053	5699	4099	1588	3054	525	2382	697	1366	1030	160	464	1344	276	1030	481	449	450	287	5111	395	662	629	370	1477	462	491	1177	614	905	373	609	480	308	169	1065	846	505	790	202	64	704
HC_syn_546	3430	3261	10092	4560	6771	3035	2090	5086	5096	4099	2856	2935	545	2144	849	1341	675	161	1680	1216	577	909	982	898	1412	547	5591	681	590	888	300	448	1530	806	1256	608	1023	1054	554	840	360	73	2000	400	60	741	66	2501	700
HC_syn_547	3430	1828	12802	2942	6448	3523	2656	3717	7607	4258	1894	2067	1335	1847	922	1304	568	199	662	1338	367	909	679	287	956	165	2316	463	434	855	706	464	1525	1476	1099	835	1017	2200	546	730	100	296	2004	570	567	179	108	2177	308
HC_syn_548	3605	1791	9355	5165	3992	1217	1788	5086	4786	4099	1614	3111	1349	2382	1548	845	1163	183	446	1293	271	417	853	381	639	411	5047	743	201	785	951	818	1017	553	295	670	1092	3489	609	835	377	250	290	459	156	270	106	1860	659
HC_syn_549	2876	1346	7947	5165	7301	1604	3054	4914	5927	3727	2263	1189	1406	2132	1396	617	305	175	1487	1216	272	1030	436	408	582	734	1780	1033	668	581	300	488	1424	1399	1035	635	1017	3473	702	730	694	169	807	293	600	770	543	2742	0
HC_syn_550	3569	2984	7224	2949	7462	3326	2515	5269	4229	1703	2429	1608	1237	845	1500	1341	536	305	464	1473	511	1037	431	338	855	409	3560	463	723	824	973	1630	343	1409	315	559	409	3287	637	710	70	223	2403	664	405	64	100	1024	861
HC_syn_551	2422	2984	12392	2746	6207	1468	2765	2924	7280	3938	2152	3203	1335	903	1418	1366	1099	373	1480	1216	247	356	583	829	288	160	4397	630	685	318	1198	827	448	1549	870	863	995	3489	4	683	478	207	2700	790	200	917	3	643	486
HC_syn_552	2830	1359	8428	5165	6314	2013	3516	5086	5158	3566	3458	1011	1060	2270	849	1366	929	323	1402	1604	345	618	306	529	580	425	5454	851	699	618	972	528	513	491	1171	708	822	239	584	481	184	175	72	830	705	87	151	2215	6
HC_syn_553	2472	2984	6641	4969	6551	2544	3405	4875	7790	3608	1356	3130	1383	2055	1522	309	614	185	1649	1437	356	1050	436	369	1425	470	4369	773	576	977	651	335	524	424	206	635	1017	3009	702	719	725	155	2254	702	605	700	403	1606	87
HC_syn_554	2422	1974	12409	2942	6781	2330	3516	3272	4229	1797	1254	3337	1383	2108	1501	1271	1223	329	769	1129	230	909	666	798	250	196	3888	353	775	655	990	1000	343	1549	1134	454	727	3246	584	443	381	296	2450	227	757	270	719	1757	535
HC_syn_555	3270	3261	6602	2889	6568	2547	2035	3799	4684	4258	2554	3203	1307	1024	1522	1386	1052	295	1480	779	585	567	1095	287	1254	639	5695	1086	679	428	791	863	1246	1111	73	493	1066	2176	454	130	989	276	2779	944	4	400	255	2	643
HC_syn_556	3661	1359	13433	4560	5546	3326	3597	2924	5158	2593	2257	3203	1307	2159	1522	337	323	168	647	1042	459	709	626	287	1366	653	2596	752	213	552	714	335	1516	1101	1134	545	732	1980	452	71	307	273	404	640	892	44	719	1220	3
HC_syn_557	3661	3199	12604	3201	3491	1468	3516	4705	8109	1703	2105	2574	1406	2134	427	1510	1074	168	1680	473	242	933	473	508	1027	683	1043	878	778	938	1198	854	1610	424	830	385	849	3468	477	689	1473	330	1158	41	869	321	482	504	186
HC_syn_558	3605	2790	12604	5165	3749	3470	3008	4801	7771	2280	1113	3073	1334	1846	1198	1369	436	153	1444	1276	617	1013	1112	604	954	690	5189	824	303	659	309	1477	500	611	1257	205	1047	2482	501	31	148	273	2739	284	76	50	9	418	592
HC_syn_559	2545	1828	12392	4888	7591	3035	2020	5174	7454	3271	2856	3337	744	639	1390	1461	305	356	1456	1579	337	847	693	785	1264	658	5166	444	725	842	554	335	1465	512	1134	630	409	2502	71	830	241	70	2955	54	50	506	100	2351	532
HC_syn_560	3661	3043	11321	3599	4889	1754	3774	3053	7958	3165	1113	2868	527	649	1548	348	1052	205	464	334	499	857	659	461	1024	489	2347	878	525	819	788	505	1513	476	145	456	978	1376	300	870	1333	253	2037	750	405	450	613	2215	401
HC_syn_561	3605	3001	12764	2749	3491	1941	3623	5732	4387	3939	2767	3203	644	2382	1397	326	1223	175	1680	1856	253	1030	616	663	844	289	5260	764	611	444	410	374	1297	459	1270	653	503	1386	640	221	965	271	709	321	445	166	465	1992	440
HC_syn_562	3605	2796	13433	2746	6551	1106	3017	2974	6089	3938	1452	835	708	2159	822	1307	636	155	1267	279	559	909	553	685	1219	606	3224	851	879	824	252	1299	520	424	38	693	731	1356	17	90	145	340	557	235	748	172	0	918	389
HC_syn_563	3661	3261	8269	2746	3679	3035	3551	5638	7067	2279	1281	1227	570	2052	530	409	947	344	1461	1030	406	361	642	808	1219	377	4180	463	212	675	1160	868	457	1204	366	520	1035	2309	609	801	318	296	1762	140	520	730	180	1014	82
HC_syn_564	3430	2984	12409	4560	3992	2214	2110	2924	7140	2445	2807	1471	1406	975	1056	305	500	241	446	388	522	1037	1029	479	1425	719	1643	1043	293	941	242	879	524	1276	990	695	503	2534	702	845	140	240	2606	623	447	866	395	2508	50
HC_syn_565	2422	3115	8269	2942	7814	3523	3839	2987	4229	4173	1887	1167	503	2271	799	726	925	341	1403	282	611	347	945	300	377	678	4435	362	754	572	1050	1363	568	510	63	298	534	2362	340	452	144	274	2758	781	45	636	264	44	114
HC_syn_566	3661	2984	8268	2889	5375	3354	3332	2987	6728	1765	3458	1011	1383	855	879	326	919	193	1668	1216	434	988	928	287	455	164	2125	688	236	318	1009	645	524	460	934	76	538	19	624	831	445	50	2779	70	868	190	259	20	705
HC_syn_567	2193	2790	13433	4436	3738	3035	3516	3525	5158	4258	2870	2596	1351	1124	1177	641	694	230	649	1579	614	1030	449	989	1412	477	1343	1086	478	662	300	1418	595	1549	1270	776	349	2088	609	424	457	70	857	316	102	358	520	2217	306
HC_syn_568	3661	2790	12764	5165	4952	1468	2736	2924	5486	3174	2551	3054	1164	1743	427	1341	1223	191	1680	589	292	447	610	918	431	244	5831	313	887	855	1148	1559	1630	512	940	756	295	2078	672	604	778	278	17	663	735	760	460	739	83
HC_syn_569	3661	2796	8268	3201	5933	3334	2135	5174	7986	3938	1598	3117	1274	1067	697	1589	323	178	464	1711	219	769	910	902	1423	550	5454	254	303	559	205	687	1603	711	589	90	908	2048	622	370	87	342	2700	880	805	900	707	58	684
HC_syn_570	3760	2796	8839	3258	3995	3326	3321	5732	8080	3938	2675	3058	1406	2271	1500	442	636	192	1480	1451	267	1037	1112	1014	218	639	2922	353	610	981	333	562	1214	611	150	506	409	3245	0	871	809	152	71	970	50	670	687	1530	409
HC_syn_571	3733	2984	13433	4560	6551	1547	3675	4875	4229	2988	1953	3285	534	644	1522	442	323	322	1680	2026	292	446	473	814	1264	606	1912	1053	315	528	205	1475	1580	1276	1171	529	503	3245	660	400	985	354	1433	389	124	104	460	2400	84
HC_syn_572	2476	2984	12604	2889	6551	1529	2813	4950	6628	2776	1356	1951	792	2135	1500	1366	906	175	1188	2026	271	846	572	369	1219	636	4397	557	682	573	695	1418	1508	1276	1270	45	1017	3287	506	771	907	228	1006	590	378	710	509	2742	624
HC_syn_573	2270	2172	12604	4969	3518	3326	2011	5086	6813	3206	1522	3267	525	1303	1418	1366	1163	168	1564	1435	289	557	910	484	311	611	4528	395	245	929	424	374	623	1111	1205	863	449	3252	502	400	23	270	2540	590	802	760	60	1245	810
HC_syn_574	2193	2309	6641	5165	3719	1144	3490	2924	4786	2677	1747	2763	1406	2271	1503	362	639	377	1117	1384	392	909	799	414	1286	224	3836	395	419	452	717	420	606	1199	1270	3	1035	3489	569	59	1181	273	2242	809	0	768	630	74	33
HC_syn_575	2469	2796	8269	3201	7314	1547	3321	3276	5186	4099	2856	3312	1357	1966	1522	449	1114	356	1460	1579	292	356	1112	1014	455	152	5165	650	331	945	840	1630	1124	1331	279	223	1035	410	543	413	935	275	260	793	0	700	389	2004	455
HC_syn_576	2627	1828	8428	2749	6551	1604	3180	2987	4229	2840	1356	3149	935	975	1496	1341	1167	341	1680	1257	612	385	1112	484	1412	175	1710	353	719	758	788	404	654	1009	1069	89	295	2750	52	489	437	99	1409	220	235	710	366	577	409
HC_syn_577	3430	2984	6641	2749	6364	2810	2011	3053	5096	2546	1573	972	1335	1524	522	378	323	175	586	1772	269	909	853	763	1264	694	5230	1086	293	552	484	1630	606	1536	1195	650	1154	1638	451	835	30	232	794	890	800	757	264	2703	831
HC_syn_578	3430	2796	11257	2746	4243	2312	2083	5536	5281	2400	2553	972	503	2271	1418	1426	821	333	806	1793	271	947	626	314	1219	689	3285	393	729	844	973	1033	892	492	1275	85	1032	3246	100	391	206	209	1457	570	30	40	666	810	420
HC_syn_579	3661	3261	6641	4551	3749	3035	2044	2974	4466	2400	2870	1060	1383	2003	1467	1224	792	228	649	1545	271	1050	1016	1014	1156	196	5831	272	680	357	1009	1483	1225	424	230	500	295	3370	687	21	985	280	1842	466	765	849	362	2098	800
HC_syn_580	2274	3001	12392	5165	7290	1604	3180	4722	5719	4258	2474	3058	542	1349	1500	1325	636	168	1146	334	559	1037	910	369	431	175	3631	582	832	452	758	1450	1623	611	1089	801	790	2341	504	446	907	271	1302	721	145	750	306	2682	709
HC_syn_581	2545	1359	12764	4969	6551	3035	2051	2987	4802	4173	1137	3337	644	2271	1397	330	1030	197	646	1597	585	741	926	661	250	722	1807	553	742	315	578	1794	1055	556	1270	95	567	2810	1	744	1332	17	2580	727	56	450	659	2098	588
HC_syn_582	2847	2790	12764	2746	4168	1547	3490	2924	5158	3390	2856	1444	1383	639	697	1366	378	372	970	1216	610	909	337	681	1135	196	5260	1086	369	559	1160	452	524	611	1112	574	913	1369	602	463	380	354	806	290	147	320	308	2110	609
HC_syn_583	3740	2796	9570	2889	7814	3517	3180	5086	7790	4173	1556	1677	1377	1024	1357	305	464	321	635	2026	479	473	306	769	958	535	5260	475	516	929	490	614	1630	1549	1270	503	697	1230	512	79	307	39	7	653	779	680	48	2204	9
HC_syn_584	2193	2790	12611	3201	7169	2387	2011	4795	5096	2573	2870	972	1335	2023	1397	442	323	376	1680	385	511	699	473	751	746	640	5454	643	261	751	281	1503	393	792	779	713	1023	1418	344	3	165	13	1202	656	845	459	560	1143	409
HC_syn_585	3605	2195	11305	5165	3995	3326	3180	5086	5972	2375	1490	3337	1383	1454	1522	305	366	322	1403	1833	614	1013	927	429	1264	160	5781	851	518	599	278	1630	1410	1409	832	690	503	3489	30	561	832	272	3051	861	9	700	108	579	27
HC_syn_586	3430	2984	12559	3201	4312	3350	3435	5732	5605	4258	1614	3096	922	1861	1397	1441	1167	273	1170	301	614	909	473	369	814	455	3713	362	293	444	1011	643	783	1409	1171	51	769	6	405	827	119	260	2801	893	888	0	709	2646	620
HC_syn_587	3605	2547	6641	3201	7711	3517	2136	3518	5096	2763	1356	832	1335	2325	1418	1589	1163	341	1059	1579	271	1013	799	393	1358	723	5831	463	849	824	598	1630	705	1366	60	694	295	2044	382	350	741	296	2972	820	905	70	719	102	332
HC_syn_588	2270	2984	8635	2749	3491	1348	3704	3180	6521	3139	2856	2853	1335	589	693	1508	1052	175	1349	360	200	361	853	311	1425	630	5218	672	419	315	830	1023	393	1549	342	386	1017	3383	197	21	395	235	2910	753	5	400	667	1712	47
HC_syn_589	3605	2796	12764	4888	6059	1468	3516	3865	5089	2546	3194	3054	1335	2019	651	1341	305	195	649	1279	279	1030	919	287	415	639	3702	754	195	872	998	1477	518	1079	650	603	295	2244	620	799	337	313	2144	300	740	869	100	2080	540
HC_syn_590	2193	1404	8428	4969	4482	1045	2211	5732	8109	1703	2837	832	1307	2271	879	1441	950	211	1680	1504	617	1013	517	769	1264	689	3127	1086	221	977	728	1794	1224	1409	1183	494	1006	379	270	840	71	225	2872	400	451	599	50	67	847
HC_syn_591	3430	3261	12392	4969	7301	2057	2869	4050	4786	4173	1356	3337	464	1192	1522	1044	1125	170	542	659	387	1013	597	287	1416	224	5454	1053	190	994	879	1447	1608	1321	85	753	1099	2386	605	139	833	293	787	1	206	530	67	2004	772
HC_syn_592	2649	2984	12604	5165	3995	3350	2028	3180	8109	2550	3022	972	1383	2159	1397	305	1184	234	1680	1216	276	1030	442	902	329	160	1191	463	213	738	629	1576	1233	611	60	510	926	3377	687	660	935	278	683	893	602	385	302	1610	667
HC_syn_593	3605	1346	8428	4560	5499	2746	3516	4122	7249	3629	3458	832	1304	975	1522	639	425	279	1524	1597	411	909	306	299	1264	257	4273	1043	374	548	281	1618	570	1276	1171	690	1023	3132	609	871	380	324	278	70	667	560	0	2436	600
HC_syn_594	3661	2984	12409	2853	3749	2711	3661	3481	4684	3808	1653	1326	1227	1826	849	1441	1102	279	971	1436	410	352	426	339	1419	553	1014	851	235	810	467	718	1219	424	10	510	1055	2183	642	31	935	4	2584	10	605	684	258	2050	205
HC_syn_595	3661	2796	12409	4888	3749	3326	3588	5269	6684	3521	2453	3232	1219	2254	609	1341	1223	341	415	340	387	1050	440	607	1412	175	5319	399	569	552	1148	1630	1028	611	35	699	409	44	702	465	1342	50	2560	737	756	810	94	1111	731
HC_syn_596	3324	2082	12347	3201	6312	2888	3343	4804	5999	2904	1174	835	1377	2382	1201	1366	639	197	1680	316	230	1013	819	768	429	255	5188	861	279	420	281	1603	1520	611	403	298	1023	2400	4	133	581	289	906	60	0	769	602	2217	602
HC_syn_597	3605	1359	6602	2889	5123	2216	2135	5269	5158	2662	1113	3337	577	618	809	1441	536	168	1480	1551	271	918	440	755	268	242	4627	654	483	517	348	374	1520	443	1134	395	885	3447	45	395	628	14	2803	891	355	798	34	2694	408
HC_syn_598	2422	1385	9154	4751	3622	1042	3321	4432	6336	4099	1588	3054	1383	1669	791	1366	763	159	1444	1830	241	317	436	685	1313	634	3990	851	446	315	973	1812	1005	691	200	655	839	3489	240	4	498	203	2209	990	62	170	62	2291	8
HC_syn_599	2270	2796	8269	2773	3749	3035	2028	5732	6293	2245	3294	3203	799	1705	1081	662	1065	373	1402	1473	356	361	413	599	1366	641	5454	745	521	855	928	1630	1530	553	480	430	326	3212	507	570	880	350	2779	11	133	134	407	1045	23
HC_syn_600	2154	2790	6602	2746	4789	3517	1788	5732	4229	3938	1588	3203	1307	855	693	1589	333	276	1480	1048	541	1013	474	395	1206	175	1259	843	793	727	890	1630	1568	774	1072	830	295	1001	100	600	1385	278	50	567	674	500	77	808	99
HC_syn_601	3760	2790	10008	4905	6551	2485	3321	3053	5158	4258	2397	3203	503	2382	1418	519	702	159	1444	1616	617	1030	448	659	1412	147	3919	353	303	345	504	1477	613	581	270	223	1342	3383	300	367	630	200	2390	449	755	360	667	412	101
HC_syn_602	3605	2796	8043	2889	7462	1313	2011	5086	4229	2607	3458	1851	1335	828	1292	1366	862	366	400	1229	230	356	1112	361	250	153	3710	833	688	533	843	1559	1010	1549	456	401	755	2338	23	780	393	66	908	379	802	318	554	1976	406
HC_syn_603	3661	1346	12764	3187	3992	2764	3321	3043	4750	1782	2023	3337	1335	2159	849	1386	582	194	400	440	285	417	473	324	1412	624	5410	257	709	324	256	1630	1508	1014	44	555	795	3245	694	201	784	270	2840	67	8	760	5	1714	209
HC_syn_604	3760	2790	12409	4560	6551	3350	3516	3053	4786	3914	1705	3203	1377	2271	1522	330	429	387	589	1347	305	780	306	305	836	562	3687	362	293	621	256	1806	1412	1409	3	800	669	3383	116	449	497	354	1161	856	75	560	513	2098	586
HC_syn_605	3605	1346	12392	4969	7446	1563	2117	5341	4684	1782	3458	832	1377	1659	1329	1589	636	378	462	1579	544	527	449	734	1052	659	4591	395	213	444	1009	1828	480	1409	1270	5	409	2245	266	777	345	4	2012	272	214	960	574	1480	461
HC_syn_606	3605	1991	8268	5165	5515	3285	2552	3180	7755	1893	2376	3203	545	2271	1397	1386	1223	281	1541	334	381	745	1086	785	1264	358	5831	1046	213	912	415	1828	554	1276	1275	266	326	4	45	475	169	150	2972	771	400	34	81	2715	488
HC_syn_607	3415	2796	12604	3133	5440	3326	3516	2974	7145	2546	2820	931	511	2113	735	1499	774	376	884	1473	371	1013	955	609	1412	385	5297	362	238	318	305	1360	343	676	1270	510	958	3352	509	170	101	270	2263	430	497	670	164	1311	400
HC_syn_608	3430	2626	12392	2889	6963	3517	2634	5093	4588	3752	3447	1011	1335	1029	913	1356	1167	387	1162	1473	614	537	853	769	1412	524	1689	868	782	654	300	1252	1399	1476	1275	216	503	2972	42	607	190	73	884	850	401	400	601	408	93
HC_syn_609	2484	1828	6602	2749	5862	1466	2227	3999	6482	3033	2393	3337	827	659	1397	1589	945	332	887	1579	247	1030	613	361	431	629	5831	362	246	714	994	1604	393	1490	245	536	1043	44	6	226	1100	354	866	883	806	560	700	1698	701
HC_syn_610	3730	1359	8268	4712	3992	3510	2135	4779	6995	3190	2587	832	1307	618	599	649	705	175	464	1597	230	536	733	611	350	413	5831	463	820	574	281	1559	1595	553	1134	690	1154	2863	660	420	865	172	2298	496	65	881	67	1914	600
HC_syn_611	2469	1534	12409	2942	3749	2607	2135	5086	5158	4258	2782	1007	1335	955	1429	1589	339	153	824	1204	610	417	413	1014	219	689	5485	272	462	558	941	1816	1623	802	950	650	295	3246	306	469	1337	300	469	446	167	550	501	2016	349
HC_syn_612	3605	3001	12392	4969	3711	2270	2512	4875	7207	4173	3194	3249	1406	2159	879	838	346	305	766	1579	249	487	306	785	369	404	3440	290	477	855	921	1488	1600	1391	339	817	326	3287	300	450	80	303	2447	823	825	702	142	728	862
HC_syn_613	3430	2743	12604	3201	3693	2918	3839	4875	4229	3938	1858	1977	1377	2144	849	1366	824	153	659	332	585	411	745	920	556	453	3183	553	759	319	759	340	560	1490	960	347	1017	3246	336	51	700	66	2066	331	708	120	420	783	801
HC_syn_614	3605	2508	12764	3447	6551	2928	3739	5732	7014	4099	1588	3337	1307	2271	919	1589	703	221	1460	1653	511	739	797	820	571	550	1545	1044	813	856	940	500	1543	496	1129	495	502	230	687	761	585	56	3022	140	600	750	264	2742	204
[truncated: 286 more rows]
[truncated: 172 more columns]
