# Supplementary material for: Unveiling the Connection between Microbiota and Depressive Disorder through Machine Learning
Source: Int J Mol Sci. 2023 Nov 17;24(22):16459. doi: 10.3390/ijms242216459 (PMC10671666; doi:10.3390/ijms242216459)
Supplement: Supplementary file 1 [file ijms-24-16459-s001.zip › Supplementary Table S2.xlsx]

## Sheet: 25 epoches
Supplementary Table S2a. Characteristics of the training YOLO model in 25 epochs.
epoch	train/loss	metrics/accuracy_top1	val/loss	lr/pg0	lr/pg1	lr/pg2
1	0.03071	0.975	0.04895	0.00023742	0.00023742	0.00023742
2	0.02184	0.98214	0.0441	0.00045659	0.00045659	0.00045659
3	0.0193	0.96071	0.04484	0.00065691	0.00065691	0.00065691
4	0.02009	0.94286	0.04808	0.00062918	0.00062918	0.00062918
5	0.017	0.96786	0.04561	0.00062918	0.00062918	0.00062918
6	0.01624	0.98571	0.04312	0.0006009	0.0006009	0.0006009
7	0.01413	0.96071	0.04618	0.00057263	0.00057263	0.00057263
8	0.01361	0.98929	0.04301	0.00054435	0.00054435	0.00054435
9	0.01039	0.99286	0.04141	0.00051608	0.00051608	0.00051608
10	0.00928	0.98571	0.04188	0.0004878	0.0004878	0.0004878
11	0.00734	0.99286	0.04248	0.00045953	0.00045953	0.00045953
12	0.00561	0.99286	0.04118	0.00043126	0.00043126	0.00043126
13	0.00778	0.99286	0.04168	0.00040298	0.00040298	0.00040298
14	0.00623	0.98929	0.0416	0.00037471	0.00037471	0.00037471
15	0.00419	0.98929	0.04117	0.00034643	0.00034643	0.00034643
16	0.00343	0.98929	0.04092	0.00031816	0.00031816	0.00031816
17	0.00399	0.99286	0.04048	0.00028988	0.00028988	0.00028988
18	0.00291	0.99286	0.04048	0.00026161	0.00026161	0.00026161
19	0.00202	0.99286	0.04036	0.00023334	0.00023334	0.00023334
20	0.00199	0.99286	0.04024	0.00020506	0.00020506	0.00020506
21	0.00215	0.99643	0.04028	0.00017679	0.00017679	0.00017679
22	0.00216	0.99286	0.0405	0.00014851	0.00014851	0.00014851
23	0.00137	0.99286	0.04051	0.00012024	0.00012024	0.00012024
24	0.00171	0.99286	0.04049	9.1963e-05	9.1963e-05	9.1963e-05
25	0.00101	0.99286	0.04022	6.3689e-05	6.3689e-05	6.3689e-05

## Sheet: 50 epoches
Supplementary Table S2b. Characteristics of the models by YOLO in 50 epochs.
epoch	train/loss	metrics/accuracy_top1	val/loss	lr/pg0	lr/pg1	lr/pg2
0	0.03071	0.975	0.04895	0.00023742	0.00023742	0.00023742
1	0.02223	0.91786	0.05006	0.000466	0.000466	0.000466
2	0.01925	0.97143	0.04506	0.00068516	0.00068516	0.00068516
3	0.01961	0.98214	0.04635	0.00067159	0.00067159	0.00067159
4	0.01608	0.97857	0.04439	0.00067159	0.00067159	0.00067159
5	0.01624	0.97857	0.0439	0.00065745	0.00065745	0.00065745
6	0.01613	0.95357	0.04591	0.00064331	0.00064331	0.00064331
7	0.01275	0.99286	0.04314	0.00062918	0.00062918	0.00062918
8	0.0102	0.99286	0.04179	0.00061504	0.00061504	0.00061504
9	0.00806	0.99286	0.04086	0.0006009	0.0006009	0.0006009
10	0.00688	0.98214	0.04191	0.00058677	0.00058677	0.00058677
11	0.00612	0.99286	0.04028	0.00057263	0.00057263	0.00057263
12	0.00512	0.98929	0.04161	0.00055849	0.00055849	0.00055849
13	0.0032	0.99643	0.03978	0.00054435	0.00054435	0.00054435
14	0.00273	0.99286	0.04007	0.00053022	0.00053022	0.00053022
15	0.00245	0.99286	0.04017	0.00051608	0.00051608	0.00051608
16	0.0025	0.99286	0.04014	0.00050194	0.00050194	0.00050194
17	0.00259	0.99286	0.0402	0.0004878	0.0004878	0.0004878
18	0.003	0.99643	0.04001	0.00047367	0.00047367	0.00047367
19	0.00165	0.99286	0.04015	0.00045953	0.00045953	0.00045953
20	0.00192	0.99286	0.04076	0.00044539	0.00044539	0.00044539
21	0.00112	0.99286	0.03981	0.00043126	0.00043126	0.00043126
22	0.00089	0.99286	0.04011	0.00041712	0.00041712	0.00041712
23	0.00139	0.99286	0.04006	0.00040298	0.00040298	0.00040298
24	0.001	0.99286	0.03987	0.00038884	0.00038884	0.00038884
25	0.00128	0.99643	0.03968	0.00037471	0.00037471	0.00037471
26	0.00125	0.99643	0.03962	0.00036057	0.00036057	0.00036057
27	0.00099	0.99643	0.03976	0.00034643	0.00034643	0.00034643
28	0.00157	0.99286	0.04001	0.0003323	0.0003323	0.0003323
29	0.00083	0.99643	0.03973	0.00031816	0.00031816	0.00031816
30	0.00119	0.99286	0.03991	0.00030402	0.00030402	0.00030402
31	0.00111	0.99286	0.04029	0.00028988	0.00028988	0.00028988
32	0.00092	0.99643	0.0404	0.00027575	0.00027575	0.00027575
33	0.0013	0.99643	0.03969	0.00026161	0.00026161	0.00026161
34	0.0014	0.99286	0.04019	0.00024747	0.00024747	0.00024747
35	0.00083	0.99643	0.03964	0.00023334	0.00023334	0.00023334
36	0.00108	0.99643	0.03973	0.0002192	0.0002192	0.0002192
37	0.00109	0.99643	0.03962	0.00020506	0.00020506	0.00020506
38	0.00075	0.99643	0.03964	0.00019092	0.00019092	0.00019092
39	0.00047	0.99286	0.03988	0.00017679	0.00017679	0.00017679
40	0.00054	0.99643	0.03939	0.00016265	0.00016265	0.00016265
41	0.00038	0.99643	0.0395	0.00014851	0.00014851	0.00014851
42	0.00071	0.99643	0.03965	0.00013437	0.00013437	0.00013437
43	0.00065	0.99643	0.03964	0.00012024	0.00012024	0.00012024
44	0.00044	0.99643	0.0395	0.0001061	0.0001061	0.0001061
45	0.00029	0.99643	0.03962	9.1963e-05	9.1963e-05	9.1963e-05
46	0.0003	0.99643	0.03968	7.7826e-05	7.7826e-05	7.7826e-05
47	0.00038	0.99643	0.0395	6.3689e-05	6.3689e-05	6.3689e-05
48	0.00029	0.99643	0.0395	4.9552e-05	4.9552e-05	4.9552e-05
49	0.00025	0.99643	0.03975	3.5414e-05	3.5414e-05	3.5414e-05
