# Supplementary material for: Unveiling the Connection between Microbiota and Depressive Disorder through Machine Learning
Source: Int J Mol Sci. 2023 Nov 17;24(22):16459. doi: 10.3390/ijms242216459 (PMC10671666; doi:10.3390/ijms242216459)
Supplement: Supplementary file 1 [file ijms-24-16459-s001.zip › Supplementary Table S3.xlsx]

## Sheet: Лист1
Supplementary Table S3. Characteristics of the models that were trained on images during the 10 rounds of random permutations.
Round number	Accuracy	Precision (Positive Predictive Value, PPV)	Recall (sensitivity)	F1-score
1	0.88	0.75	1.00	0.86
2	0.88	0.75	1.00	0.86
3	0.88	0.75	1.00	0.86
4	1.00	1.00	1.00	1.00
5	0.88	0.75	1.00	0.86
6	0.88	0.75	1.00	0.86
7	0.88	0.75	1.00	0.86
8	1.00	1.00	1.00	1.00
9	0.88	0.75	1.00	0.86
10	0.88	0.75	1.00	0.86
